# Supplementary material for: The path to an open-shell metallo-germylene: direct ligation, or reduction and metathesis?
Source: Chem Sci. 2025 Sep 16;16(43):20265–74. doi: 10.1039/d5sc04265h (PMC12505228; doi:10.1039/d5sc04265h)
Supplement: SC-016-D5SC04265H-s002 [file SC-016-D5SC04265H-s002.xyz]

2: -6506.86887514
  Ge  14.95663995764343     -9.32589234472375      8.96432548945066
  Co  16.59190632809830     -9.79365202008326     10.61361543786639
  P   15.36912712177086    -11.52057865014491     11.42238047409451
  Si  15.50182768007198    -12.41372809171792      8.42975275207456
  N   17.44846892028613     -6.94710809771793     10.51665873492330
  C   17.76207698426847     -8.25199116660308     10.29289031784511
  N   19.09450321533361     -8.22668428658856     10.03712412357530
  C   14.95033804054664    -12.82989522847934     10.20426239673968
  H   13.85925520902559    -12.97635710986025     10.21147533194942
  H   15.39732647339857    -13.78276375984701     10.52199375065462
  C   19.67120414316216    -10.09251752888563     12.17475161558152
  H   18.60578335795005     -9.81885018832022     12.04899457266625
  N   14.68038432246622    -10.88993590293362      8.00081943393690
  C   13.48770667830619     -9.58287039802440     12.17650410473743
  H   14.19190271329813     -8.84718078608081     11.77764282144051
  C   17.38737294972926    -12.11905876872673      8.42989982768942
  H   17.50062441531474    -11.03041124239205      8.62517739187097
  C   12.87607696388728    -10.83974103644288      4.73798406079238
  H   13.10589526758289    -10.79212163355121      3.67100595399617
  C   13.91868483529312    -10.79049243887844      5.66526132195668
  C   15.24939204856956     -6.02077066889757      9.95064016512115
  C   15.33667491883595    -10.56642856707355      5.18679232249238
  H   15.99460494858143    -10.76860852732560      6.04289893194993
  C   19.90899937487855     -9.36557547096406      9.73712643368800
  C   13.77580784292397    -10.94980520991921     12.11478420229046
  C   15.65271960439320     -5.87533029389896      8.49475905210731
  H   16.37277603745639     -6.68404088124229      8.27612021265488
  C   16.15100365261546     -6.49636800286771     10.92325917333334
  C   15.84593394686770     -6.54093256424111     12.29410185942355
  C   21.27965687204692    -10.55246864682331      8.17408580811321
  H   21.68829380289100    -10.68966816650334      7.17262064898688
  C   20.24531925304145    -10.25170018648798     10.77701840008553
  C   11.39006684611922    -10.06069819962114     13.27140625094773
  H   10.45743106228040     -9.71529365176829     13.72317632809327
  C   20.39652629566904     -9.49773627626793      8.42276128691832
  C   21.14384230192533    -11.27849281251331     10.47331840948232
  H   21.44028638876425    -11.98158604225094     11.25229194973132
  C   16.85493116738716     -7.02059778418571     13.32016804308458
  H   17.84552575157259     -7.02397866375536     12.84074786005613
  C   11.55131937383115    -10.93244772462444      5.14894075037840
  H   10.74713695363449    -10.97485195163309      4.41114840462747
  C   11.25775146928355    -10.94917219510113      6.50617722906063
  H   10.21445850481133    -10.99646551983676      6.82799109032248
  C   19.60550544327710     -6.94365593463605     10.12336843970184
  H   20.66029938750529     -6.73024054876359      9.97453771256425
  C   18.04667603265243    -12.40562239566260      7.07921804307921
  H   19.10082807473411    -12.08634277767856      7.09415159610206
  H   17.55426955557230    -11.89337954514474      6.24209498309705
  H   18.03765013492104    -13.48162039079260      6.84832170370370
  C   14.56497884679927     -6.13726819297278     12.68421409257999
  H   14.28993462037893     -6.16533151885178     13.74058068035900
  C   12.26735423471241    -10.91210878876610      7.47327660149094
  C   18.56285297812093     -6.13383220495670     10.43067453848681
  H   18.51770335470675     -5.06579302586367     10.61973648502815
  C   13.61469278423346    -10.86487513482632      7.04364917377092
  C   21.66070931669753    -11.42235117211348      9.19063891228047
  H   22.36483428197950    -12.22967444870915      8.97718007335815
  C   11.86940233605125    -10.90960167807259      8.93557603065171
  H   12.79192582517277    -10.96296623920603      9.53285382861544
  C   15.81422653819674    -15.12433587641468      7.74102733640483
  H   15.49104638673542    -15.47364115420884      8.73571910197155
  H   16.90257556497458    -14.97457394649144      7.77932402913680
  H   15.62494762969091    -15.95336649951494      7.03998882507218
  C   13.98259736725361     -5.63325038182525     10.39470930096913
  H   13.24843022074264     -5.27304250534300      9.67310765392033
  C   19.96958312037138     -8.53330058534026      7.32744677121566
  H   20.00970981889825     -7.51803545185208      7.75457815084579
  C   12.85882979132904    -11.87108713352868     12.63855136778046
  H   13.08157175756838    -12.94130958639715     12.61198812302816
  C   12.29908069427737     -9.14022222359669     12.75631174491052
  H   12.08693812631544     -8.07006978394955     12.79587717040704
  C   20.35107514772758     -8.95369730435124     12.93811661853133
  H   19.90110700324554     -8.83579023278232     13.93581163690506
  H   20.26987851622408     -7.99029375113529     12.41621806324346
  H   21.42120161653138     -9.17293304254196     13.07638651957709
  C   11.67018496035949    -11.42772744433284     13.20945368282501
  H   10.95948244801900    -12.15139081690969     13.61484222444950
  C   15.04139296606116    -13.87245125965184      7.30973514327477
  H   15.39347137468576    -13.58360039751256      6.30222733792134
  C   19.69486579391061    -11.37503329861938     12.99594683102281
  H   20.71741401072180    -11.64675367943149     13.30048568214526
  H   19.26276784706031    -12.22383552883710     12.44853020141053
  H   19.10484345789063    -11.24321883043240     13.91457107117032
  C   11.16569410520650     -9.60340810702887      9.30504062979725
  H   10.24822580759430     -9.46471855130313      8.71225480688266
  H   11.81663684467363     -8.73436243798769      9.11840714124399
  H   10.88830864302647     -9.60027227828620     10.36930180782083
  C   15.52917290952215     -9.09372848574105      4.82002150274349
  H   14.84769591308002     -8.79763000680309      4.00715770006424
  H   16.56027023259644     -8.90057120367310      4.48567503050795
  H   15.31711550385199     -8.44096932858426      5.68157151474888
  C   15.75057860665538    -11.48702357746134      4.04339234034991
  H   15.59965410744679    -12.54603562667368      4.30173553039941
  H   16.81470306305634    -11.34487752229902      3.79826272628623
  H   15.17873612806207    -11.28612454334762      3.12452754511994
  C   16.08975771636156    -12.40074909004429     12.86922342805023
  C   13.54992393221624    -14.19123651758196      7.21998303427267
  H   13.38730365431879    -15.06553831202578      6.56864641866928
  H   12.95873095726295    -13.36003703029420      6.81517557297742
  H   13.13599793036163    -14.45217508317453      8.20801251976027
  C   18.12142201810887    -12.86445090404084      9.54257946021077
  H   17.92375947396112    -13.94809906452241      9.52233812691726
  H   17.85065168110471    -12.49355416427037     10.54221266625056
  H   19.20812899011450    -12.72995392117304      9.44423602810246
  C   18.52170377925383     -8.77567217220886      6.89251747290491
  H   18.42877195463451     -9.74200953844105      6.37680875946659
  H   18.19700295487902     -7.98963178976639      6.19502938010969
  H   17.82486874579821     -8.78045385292743      7.74302943805352
  C   16.55763018978028    -12.39929863410837     15.25128212028068
  H   16.44685417284434    -11.92974788358140     16.23141711672877
  C   15.96992795489697    -11.80996320601611     14.13556507811880
  H   15.38870304768233    -10.89427755638251     14.25648368986466
  C   13.64179036561594     -5.69654257765002     11.74299362791064
  H   12.64532544604899     -5.38298079927527     12.06333756071921
  C   17.27136455315670    -13.59051402949568     15.12205667800033
  H   17.72909517336759    -14.05484466076309     15.99832315182246
  C   16.36594787294170     -4.53825470889041      8.26361402900236
  H   16.68830839127722     -4.45291159438137      7.21480361065273
  H   17.25472933813769     -4.41962262980068      8.89663562417008
  H   15.68750062168702     -3.69831529241915      8.47852120174013
  C   17.38290293867349    -14.19292077089064     13.87143079935974
  H   17.92645055868200    -15.13394549490373     13.76157947609224
  C   14.48839776472686     -6.00880188377080      7.51846849409689
  H   13.79902064693202     -5.15298359578703      7.58422370937426
  H   13.91304229032560     -6.93079361738136      7.69060123097331
  H   14.86771227931512     -6.03379836370101      6.48619750661469
  C   16.79736357567631    -13.60267087461892     12.75244473958157
  H   16.90338186176192    -14.09610514191439     11.78559722379380
  C   11.02179830922863    -12.12204214164512      9.31653122598080
  H   10.82284836066541    -12.12428210353816     10.39889113644341
  H   11.52522415982198    -13.06413847670940      9.05519847932431
  H   10.04909150754303    -12.11667540758886      8.80089712037635
  C   16.55332230674343     -8.45389826537408     13.74573743515179
  H   17.31195253391680     -8.83209053846301     14.44743559931959
  H   16.54264453071936     -9.13579410410378     12.87592509255873
  H   15.56715466570620     -8.52708407132227     14.23032606546460
  C   16.94671303156037     -6.09185945784937     14.52859072583364
  H   17.14139013705562     -5.05333945168128     14.22314198108439
  H   17.76531870154798     -6.41100433228134     15.19117696531009
  H   16.02289075677747     -6.09900230392131     15.12705181813855
  C   20.89161293619436     -8.53838062035301      6.11426897287766
  H   20.83403425266907     -9.48970915584850      5.56269933815147
  H   21.94190386569329     -8.36692578208099      6.39287784494389
  H   20.59374788535267     -7.74304596202128      5.41559173862942
Medium model of 2: -4686.55445394
  Ge  14.60371078545452     -9.28815274422982      9.32830839828871
  Co  16.38296245558057     -9.66276342736489     10.81941900929983
  P   15.39404892522012    -11.56023762365668     11.49538483289629
  Si  15.55035851199110    -12.15351271192348      8.43864213365203
  N   17.58349860572153     -6.91739779582515     10.32307754426234
  C   17.71822352950943     -8.25705632034257     10.47822891288284
  N   19.05018962618394     -8.47585124129057     10.33319341038010
  C   15.52911643110520    -12.85721028862856     10.20898488474593
  H   14.72219033707159    -13.59701734622036     10.34092187319871
  H   16.48394496151732    -13.38821878476507     10.36301105661930
  N   14.38837206716691    -10.81505379328098      8.32676743734024
  C   17.27384917320230    -11.48356286726795      8.11980922333548
  H   17.50487230458393    -10.64760203032466      8.80200308935534
  C   19.72883528118500     -7.30628499684983     10.07731063220328
  H   20.80574467862337     -7.26741987805423      9.93586158742608
  C   18.79607532885096     -6.31761290441546     10.06923773245135
  H   18.90109222576094     -5.24687928944754      9.91446243256039
  C   15.10771575891977    -13.50257338552871      7.22826189870019
  H   15.14506387014307    -13.13985481710933      6.18961957784669
  H   14.09980322202479    -13.90443245385642      7.41261709615853
  H   15.82150274111849    -14.33684042409343      7.31565251456846
  H   18.04715860303943    -12.25817681022510      8.24189800617458
  H   17.34141963922780    -11.08543454843418      7.09537446399317
  C   16.13403872623520    -12.30230715861628     12.99858120688031
  H   17.21308328595636    -12.45375717841980     12.84994769809877
  H   15.66524534528977    -13.27185310443850     13.22544694386489
  H   15.99405526698067    -11.62751971821476     13.85624735704178
  C   13.61059366108565    -11.53068730687277     11.89630706070416
  H   13.40688833655079    -10.76467446582838     12.65861380622973
  H   13.28210661713520    -12.51126685274613     12.27298491490179
  H   13.03773671886508    -11.28618845117558     10.98988995052824
  C   19.67683382263762     -9.77368864315599     10.45108328650083
  H   20.45529664842827     -9.75815039610904     11.22666526248453
  H   20.12006400367191    -10.08437259141425      9.49426376452218
  H   18.90403100781704    -10.49938731246595     10.73674880576927
  C   16.32229122331340     -6.20811860203150     10.36590310850694
  H   16.48417564522828     -5.19281131008451     10.74926748659001
  H   15.63196309639707     -6.73342149846772     11.03559928791788
  H   15.86911834042427     -6.14946369558640      9.36506774664999
  C   13.25323116099015    -10.91641844355563      7.41057122489465
  H   13.57499300919052    -11.03770878787799      6.36320888228303
  H   12.63436739670498    -10.00623941291971      7.46027732251628
  H   12.60028362389471    -11.76969358688341      7.65968913477420
Minimal model of 2: -4375.00831434
  Ge     14.725768     -9.205460      9.245829
  Co     16.400232     -9.815105     10.802641
  P      15.169874    -11.552507     11.551548
  Si     15.623353    -12.192493      8.608518
  N      17.373844     -7.112937     10.551261
  C      17.648374     -8.389396     10.294315
  N      18.835247     -8.634220      9.746387
  C      15.051650    -12.884668     10.282072
  H      14.030431    -13.291350     10.240259
  H      15.722789    -13.706192     10.582077
  N      14.698564    -10.745468      8.242114
  H      16.476194     -6.855034     10.938007
  H      19.104055     -9.581022      9.517206
  H      15.566825    -12.236877     12.732923
  H      13.821162    -11.308782     11.912787
  H      14.069463    -10.777465      7.440335
  C      17.447626    -11.772022      8.819431
  H      18.054400    -12.691676      8.804809
  H      17.654809    -11.291383      9.800076
  H      17.797959    -11.109139      8.014337
  H      15.425308    -13.193280      7.525797
  H      19.509052     -7.907977      9.512653
  H      18.012542     -6.345195     10.354663
Acyclic model of 2:
  Ge  14.98073808178062     -9.73983207412034      9.23056593545228
  Co  16.61600284071805    -10.20759106268271     10.87985627121159
  P   15.39322549893707    -11.93451840106999     11.68862090858426
  Si  15.82233507835916    -11.52678755877539      6.65261110844331
  N   17.44496364353468     -7.40218311545434     10.93944008839089
  C   17.78617557750907     -8.66593146582066     10.55913088317298
  N   19.15473138705809     -8.63554615044595     10.54652580008888
  C   15.40775988878737    -13.47450357675234     10.71117922940165
  H   15.13707030515463    -13.25533457476271      9.67616563852653
  H   14.70632343622577    -14.21692842898074     11.11566292955721
  C   19.34890218003959    -11.13635230862038     12.08674848479450
  H   18.27405231839777    -10.86520312603424     11.97289346536621
  N   14.57609188840152    -10.74820367403250      7.70590040013255
  C   12.99205814700486    -10.44577905443560     11.86204184664004
  H   13.50035929768346     -9.65893172613757     11.29726552533033
  C   17.28782548673259    -10.30282084408922      6.49821029224082
  H   17.29068350368789     -9.74435596396174      7.45770174649931
  C   11.44897608005788     -9.79712810709546      5.85468676130173
  H   11.10155813418660     -9.01429104890804      5.17642101658509
  C   12.72904010861245     -9.69309793919895      6.40827663350167
  C   15.67414244435026     -6.10298208005057      9.91509228920379
  C   13.50006619827523     -8.42099704207182      6.12921211787472
  H   14.50475864528539     -8.54042008861471      6.55830171008946
  C   19.99686995469014     -9.69247857873591     10.05879060215575
  C   13.64424771842332    -11.64432058597806     12.16389178102008
  C   16.60352433043712     -5.68290755575530      8.79248200100949
  H   17.62176553165646     -5.99536005306918      9.05949629101039
  C   16.10158218304541     -6.90509001902442     10.98634348967084
  C   15.26996857189973     -7.23192009378374     12.07697061444154
  C   21.54120193426812    -10.50363483420636      8.41035261522121
  H   22.15372625041035    -10.35331624841683      7.52225342754591
  C   20.02683430219080    -10.92642496010590     10.74077236962375
  C   11.01191562051099    -11.19966378756411     13.01931724762220
  H   9.98559949944968    -11.02884203972447     13.35187207424085
  C   20.78345380500803     -9.44129977122611      8.91120042213692
  C   20.78751144739885    -11.95454345516190     10.17386722905637
  H   20.82505820812535    -12.92788654798167     10.66059563486994
  C   15.79720295153632     -7.98660360794979     13.28806686201253
  H   16.32230623247622     -8.88549998175937     12.89813306072178
  C   10.60655114540839    -10.85646291928007      6.15561925288487
  H   9.61664158729649    -10.92648005659812      5.69986759852120
  C   11.03058892745760    -11.80467258779160      7.07477557464591
  H   10.35781911628098    -12.61828627997019      7.35365401399021
  C   19.63616665642368     -7.40313310925051     10.94661529257651
  H   20.69630141110230     -7.19664035760925     11.05097226092682
  C   17.09937658199767     -9.29738885589772      5.36257537462181
  H   17.89175172628621     -8.53261869266954      5.36449159566552
  H   16.13998851753761     -8.76857139259405      5.42347411915692
  H   17.13700289418954     -9.78678701155628      4.37816408251498
  C   13.94424915316353     -6.79547825682587     12.01605716490331
  H   13.25905636803953     -7.03796153752205     12.82806019390565
  C   12.30311526200213    -11.75037470148099      7.64936116348883
  C   18.55725085913225     -6.61954217736178     11.18251222249873
  H   18.47859518523097     -5.58385613545758     11.50084159201828
  C   13.20129898874107    -10.72003120114779      7.26341367494318
  C   21.52366135655526    -11.75274850636566      9.01431434331224
  H   22.11088841489566    -12.57106117959281      8.59232296172335
  C   12.66068227863315    -12.81682513302252      8.66071161411934
  H   13.56806184864992    -12.45945069433142      9.16317016597065
  C   16.29287622138230    -12.46609854438645      4.04247174672661
  H   16.61871731660688    -13.45740998213887      4.39743572013195
  H   17.18028644616424    -11.81934102245569      4.01032572728452
  H   15.94955653622818    -12.59854555072657      3.00340753645616
  C   14.33868835594538     -5.68744467562873      9.91095119288097
  H   13.96938092623302     -5.07583517614762      9.08557312857277
  C   20.85757657374956     -8.07178687115760      8.24324443904073
  H   21.05327806896233     -7.33877340285301      9.03950481170205
  C   12.96674783295525    -12.61452066798796     12.91635579133150
  H   13.46770682114040    -13.54533549199183     13.19421654202924
  C   11.67970972555188    -10.22657933022488     12.28177186728164
  H   11.18447149609905     -9.28610400229993     12.02977888378229
  C   19.92734010646223    -10.22170374231449     13.16751985763072
  H   19.40908134845710    -10.39458138315535     14.12271440280830
  H   19.82931159212889     -9.15649217039252     12.92001265864262
  H   20.99622933845418    -10.43891998336244     13.31778046614402
  C   11.65992946391734    -12.39485635899680     13.33743174918715
  H   11.14370345708734    -13.15926544528995     13.92219744949909
  C   15.15649554665231    -11.90955974270937      4.90937033592148
  H   14.87133834306473    -10.92201371870206      4.50281991850008
  C   19.37375540344248    -12.58143449903184     12.56295249701457
  H   20.40369199651497    -12.92157231069605     12.75060584743683
  H   18.91373931247069    -13.26755683951974     11.83639466430911
  H   18.82214994131485    -12.67284565116385     13.50668081956925
  C   11.57854168030134    -12.99075502549840      9.72309933934313
  H   10.65696044828535    -13.41551678947217      9.29726700958101
  H   11.32204679366833    -12.03667576401466     10.20307087179786
  H   11.91830098184147    -13.68620192950998     10.50460815516126
  C   12.81653631911628     -7.25775503411296      6.85353175359898
  H   11.76624325165964     -7.16231212459806      6.53853870624257
  H   13.31282217113599     -6.30122038378408      6.62851566951555
  H   12.82822780104478     -7.40813802580351      7.94387337334061
  C   13.65764540627649     -8.11927004692472      4.64023694838203
  H   14.09777155637629     -8.96735042540690      4.09589275776355
  H   14.30990390410592     -7.24491743319962      4.49101912977761
  H   12.69116853383707     -7.88814595430172      4.16709991905744
  C   16.07350076024248    -12.52166615525122     13.29797193787040
  C   13.94307462723395    -12.82855397097646      4.78572781320916
  H   13.66939395757990    -12.94540717422294      3.72400894152663
  H   13.05929069949487    -12.45222647607377      5.31458981809744
  H   14.16442172860754    -13.83875635592700      5.16577491970504
  C   18.63758942631839    -11.01745389739417      6.39697932802119
  H   18.66482159577467    -11.74046829112688      5.56727503785730
  H   18.89151844841026    -11.56012960314029      7.31889567181811
  H   19.45429199904900    -10.30145666027915      6.21416879232487
  C   19.54963655621945     -7.66132170382731      7.57088081308108
  H   19.38836720453514     -8.25066070791168      6.65986961827625
  H   19.58481646530547     -6.60060107045244      7.28067186142299
  H   18.67400928883781     -7.80934531687664      8.21399733257048
  C   16.95419821432363    -11.93713966713734     15.48551876080581
  H   17.23306928480440    -11.17179452552171     16.21363214427985
  C   16.44101907662236    -11.56114796381397     14.24781425698126
  H   16.32633379296641    -10.50214098515363     14.01690209741998
  C   13.47841292718486     -6.04641275298821     10.93845516789658
  H   12.43519718341912     -5.72382553400294     10.91361338159294
  C   17.11735229916693    -13.28836760848064     15.79074015035772
  H   17.52464520616925    -13.58835759813849     16.75869048577208
  C   16.63384871982797     -4.16453680110214      8.62469915213555
  H   17.37353865813309     -3.88082753388815      7.86083730325711
  H   16.90267522951826     -3.65864346154842      9.56426015184084
  H   15.65948173201634     -3.76850078788636      8.29967689284984
  C   16.75940801553103    -14.25377946748888     14.85231871517685
  H   16.88565011124268    -15.31413549271370     15.08228401455009
  C   16.25770319267338     -6.38396647793883      7.48390695246329
  H   15.26603376339392     -6.08447855263655      7.11938289305955
  H   16.25244644764699     -7.47744886215850      7.60587995142124
  H   16.99325030410301     -6.13881055343425      6.70358342387322
  C   16.24080574436926    -13.87499909073365     13.61414932637953
  H   15.97537150410145    -14.65446647797621     12.89835182007256
  C   12.96257903952086    -14.16271603582456      8.00423673607941
  H   13.27066270287072    -14.90773989020744      8.75510137643088
  H   13.75099980363683    -14.08860765799248      7.24578061968136
  H   12.06576428460283    -14.55436545805205      7.49887738556153
  C   14.70359304967502     -8.45057064057557     14.24215616510027
  H   15.14061869380802     -9.01935857749970     15.07499458857691
  H   13.95638891504928     -9.09132339932770     13.75602421601038
  H   14.18378792644219     -7.58996158789809     14.68986252181579
  C   16.82625592037031     -7.16599591139657     14.07088467453347
  H   17.69571830605387     -6.87786480717238     13.46789743445518
  H   17.19789011112150     -7.74544570873099     14.92972710796741
  H   16.36079550078619     -6.24775062509243     14.46142515523806
  C   22.01224144349381     -7.92973979957157      7.25769839875936
  H   21.87325073207520     -8.56448668342108      6.36882279548809
  H   22.98153441620648     -8.18065477318452      7.71283707456366
  H   22.06700180485514     -6.88972493051629      6.90425083195441
  H   16.42848181455854    -13.88183304111623     10.71945330893155
  C   16.51779061084207    -13.07271150414230      7.46835678410163
  H   17.27129607301326    -13.52719669086646      6.80779207035070
  H   15.75664682555967    -13.83519431117748      7.67865129343928
  H   17.02622987135775    -12.81329989158042      8.40983111450639
2_Rh:-5235.068280667439
  Ge  15.00928907755144     -9.33642794844565      8.99656367602064
  Rh  16.60044616457899     -9.82945801045566     10.65604630121646
  P   15.29381966788923    -11.61530075115026     11.43936122644062
  Si  15.48505114681834    -12.46479931861821      8.46245603311470
  N   17.46643329733688     -6.90051621756503     10.45750938793876
  C   17.79777025399703     -8.20372914273990     10.25694658350965
  N   19.13079270188766     -8.17564817061906     10.01523512679757
  C   14.88009315462453    -12.91415355206540     10.21265058197899
  H   13.78703947398161    -13.04130129680618     10.19043025291225
  H   15.30500230099853    -13.87774634663110     10.52814574070179
  C   19.69916387041814    -10.03277847621930     12.16868832510237
  H   18.64267517757991     -9.71651603544669     12.05503818164030
  N   14.70994164413138    -10.91211427523812      8.04987426208284
  C   13.41168475727116     -9.70546889111875     12.26149156396779
  H   14.10472462744669     -8.96104113838567     11.85940087488331
  C   17.37423705435596    -12.19947855986757      8.51757128545849
  H   17.48968731433907    -11.12286691710792      8.79576058844676
  C   12.91012510106280    -10.74647421164289      4.78379253150317
  H   13.14266976780282    -10.67844883404559      3.71840709361828
  C   13.95279559369817    -10.73611099986466      5.71253002535911
  C   15.25672634999479     -6.00725977294092      9.87524199181541
  C   15.37208449675546    -10.52551580644000      5.23111654611585
  H   16.02915008921455    -10.71414292574771      6.09079003134819
  C   19.94065437641941     -9.32099727473364      9.72509646276539
  C   13.70492324701377    -11.06869844040375     12.16185717793972
  C   15.67702526945159     -5.82720148567956      8.42825243341222
  H   16.43760236066289     -6.59799193725839      8.21155282623937
  C   16.15689667534844     -6.47321891466480     10.85353870299455
  C   15.82677533228137     -6.56410060015472     12.21592847597954
  C   21.28280052017782    -10.53988039614825      8.16188722203752
  H   21.68916575578788    -10.68543336874806      7.16057552008794
  C   20.25477347786482    -10.21430624333257     10.76623454990466
  C   11.33890772797504    -10.21877113064216     13.38711629185724
  H   10.41411295125818     -9.88912128457325     13.86596893592831
  C   20.42462057129024     -9.46504836791703      8.41115246005115
  C   21.12196863068621    -11.26699874105143     10.45953648796740
  H   21.39931320028138    -11.97879193289142     11.23770735938836
  C   16.83183423082613     -7.01041361092373     13.25976351019831
  H   17.81610887231421     -7.07950575796635     12.77281342194069
  C   11.58343582463540    -10.82474322113998      5.19042105477373
  H   10.77977405064682    -10.83624098556217      4.45091724015468
  C   11.28784551940107    -10.86445901034436      6.54654835466086
  H   10.24341985525203    -10.89708897003363      6.86624592063259
  C   19.62974209527206     -6.88648314180953     10.09104815288663
  H   20.68423739831660     -6.66579921435169      9.95127598005316
  C   18.04977482245092    -12.39619016672348      7.16006590631497
  H   19.10458223764650    -12.08322441567517      7.20794334730142
  H   17.56858078513418    -11.82970179031372      6.35225509425305
  H   18.03812123096753    -13.45589706393379      6.86214961575261
  C   14.52385861203779     -6.21766948179234     12.58969265511561
  H   14.23052608823812     -6.28245024896518     13.63999166201113
  C   12.29692729260679    -10.86876996537316      7.51490663846916
  C   18.57647060595279     -6.08048328171720     10.37369657278860
  H   18.52114870492607     -5.01005647878849     10.54543060952059
  C   13.64699137344068    -10.84112045505262      7.08938435526782
  C   21.63592140624945    -11.42308664762481      9.17681769231397
  H   22.31685923739034    -12.24989176001831      8.96269441526016
  C   11.89520105210339    -10.88387787844560      8.97594435149616
  H   12.81312995896375    -10.98343345202463      9.57393003721478
  C   15.77447758581137    -15.15339805275339      7.67169124054056
  H   15.47780608845211    -15.51889178430101      8.66882562339012
  H   16.86610558720475    -15.02398988174673      7.67593900331281
  H   15.54629595357490    -15.96282779395250      6.95938204563315
  C   13.96988626562271     -5.67260056264938     10.30339553703722
  H   13.23696745270337     -5.32103774306544      9.57619701126829
  C   20.00682519210641     -8.50117658528581      7.31256978723566
  H   20.02725522312700     -7.48654954489656      7.74173068279748
  C   12.80369778989360    -12.00657955406494     12.68363208048437
  H   13.03102037013225    -13.07480671777108     12.62882349069720
  C   12.23326301472981     -9.28197572194050     12.87556862874959
  H   12.01653413706053     -8.21380514536765     12.94295038377101
  C   20.43081414088973     -8.91972319402940     12.92179415441171
  H   19.98878978051481     -8.77498519484173     13.91958233579230
  H   20.38847604660929     -7.95755564466806     12.39240564430149
  H   21.49144164636936     -9.18225157376584     13.05875076857940
  C   11.62423043569612    -11.58264710655996     13.28747773826328
  H   10.92520585544804    -12.31899817930064     13.69030262488468
  C   15.01218513035407    -13.87879657180232      7.29232651816795
  H   15.35734942092455    -13.55764399433388      6.29251476346748
  C   19.67624318813232    -11.31455733199748     12.99130903800570
  H   20.68871194496541    -11.63660505920159     13.27981358598927
  H   19.19266050711775    -12.14067519763490     12.45175133781129
  H   19.10891991218798    -11.15271070644654     13.91934768096901
  C   11.23755265944692     -9.56067360364730      9.36997818520015
  H   10.33166410237254     -9.37376160075140      8.77243328006038
  H   11.92097988152188     -8.71105356633358      9.20960054606485
  H   10.95022731483021     -9.57109522412307     10.43143198410105
  C   15.57028069656454     -9.06218001897876      4.83115478501796
  H   14.88982618262787     -8.78055515143814      4.01231946298468
  H   16.60160272314974     -8.88220564770518      4.49074518957867
  H   15.36353069616817     -8.38860570840842      5.67729545544172
  C   15.78119680251586    -11.46988821369645      4.10483907537833
  H   15.63116018202108    -12.52356175312994      4.38392067667420
  H   16.84443603347763    -11.33338401886887      3.85287910386322
  H   15.20477389166120    -11.28657252450814      3.18513551477340
  C   16.05388388983620    -12.47688864226642     12.87552425325010
  C   13.51548233447719    -14.17484600789086      7.20561415407512
  H   13.33417872410772    -15.02084584036178      6.52260357785411
  H   12.93288042392880    -13.32044078891472      6.83798829013196
  H   13.10614083463728    -14.46743265272361      8.18670579715430
  C   18.08936183565626    -13.02051811848422      9.58768750983490
  H   17.90399790959739    -14.10096020029724      9.47923057914697
  H   17.79065450531245    -12.72714465699468     10.60327221874293
  H   19.17686932113932    -12.86697222456459      9.52456080817384
  C   18.56862365327925     -8.76228238864380      6.85658979803454
  H   18.49727110822355     -9.72600956726347      6.33230881675900
  H   18.24031237327434     -7.97558367081081      6.16153387759877
  H   17.86105382408769     -8.78707630425867      7.69815903672695
  C   16.61331922850195    -12.41213862219598     15.23664144082150
  H   16.55389300982714    -11.90866160324777     16.20429131964481
  C   15.99932074328133    -11.84234821385089     14.12551136395848
  H   15.45084904532376    -10.90529988025546     14.23672146359019
  C   13.60361185751745     -5.78615914930528     11.64207096660286
  H   12.58950418068671     -5.51936348588746     11.94896816487722
  C   17.29068035052544    -13.62581711238605     15.11870342283182
  H   17.77171253681667    -14.07380182960586     15.99098862624695
  C   16.33008066793159     -4.45509742989933      8.22713365654490
  H   16.67123234596394     -4.34005186677076      7.18713417226274
  H   17.19710721354483     -4.30268479700474      8.88323395768569
  H   15.60796715035446     -3.65121055391985      8.43782023813017
  C   17.33543139237609    -14.27169423782334     13.88580469736779
  H   17.84818768427986    -15.23097940058810     13.78659914273424
  C   14.53699556640923     -6.00516727305031      7.43042342316612
  H   13.80402168045645     -5.18650589098945      7.49634041819774
  H   14.00436229875474     -6.95637042774959      7.57959070837182
  H   14.93346499896836     -5.99536584714134      6.40447906964708
  C   16.71971648468443    -13.70318051093794     12.77146101132378
  H   16.76927138339422    -14.23324500574897     11.81971366502263
  C   11.00246361780860    -12.07141017012403      9.33110187830062
  H   10.80788035227619    -12.09194087544368     10.41402959481342
  H   11.46739221648919    -13.02612185883953      9.04487325390330
  H   10.02829941439717    -12.01610145791724      8.82108951816800
  C   16.49628387658038     -8.40085677064796     13.78789223928126
  H   17.25704723203900     -8.74989330031593     14.50240840895558
  H   16.45636382762427     -9.13718054549085     12.96194448893833
  H   15.51588995383567     -8.42227632756112     14.28965091809422
  C   16.96206645913822     -5.99621560852621     14.39481810668533
  H   17.20191766013426     -4.99352860286971     14.01154546962367
  H   17.76386810519350     -6.29828223704680     15.08547881309345
  H   16.03472304054571     -5.91737074478755     14.98268929220801
  C   20.94805290569696     -8.49260224419530      6.11426065736399
  H   20.90661022103017     -9.44065889549803      5.55576042553026
  H   21.99237404771329     -8.31571402754241      6.41138865578942
  H   20.65581424133920     -7.69525354144646      5.41539496112618
2_Ir: -5228.881902445507
  Ge  14.90520925049605     -9.32095536063239      8.95684338724769
  Ir  16.57887257202969     -9.85619853936636     10.57847420779335
  P   15.27184250642946    -11.61054076592406     11.44150207807969
  Si  15.44011092461131    -12.44691139928381      8.48622726793857
  N   17.46812973676509     -6.93742979168461     10.44697938155859
  C   17.80379550403356     -8.23688825730483     10.21654969996036
  N   19.15014988599957     -8.20411132413444     10.03576004544788
  C   14.81380641716565    -12.90527999128935     10.22531335741299
  H   13.71728217121372    -12.99051320139201     10.20012832781557
  H   15.20161641356045    -13.88556951926904     10.53752387196861
  C   19.59965385908274    -10.24349222109474     12.06565970651235
  H   18.52430787701781     -9.99609347184374     11.91192836418638
  N   14.63911018295634    -10.92947035040707      8.03409314355718
  C   13.41499049520948     -9.67031973564796     12.25759838636525
  H   14.09648056821792     -8.94048118541311     11.81075865222275
  C   17.31605623723652    -12.12021311512661      8.64643499883772
  H   17.37928059392658    -11.11361010475262      9.19432224804368
  C   12.73132245748055    -10.97578654453632      4.82679831382645
  H   12.92601628043191    -10.99554201710963      3.75303544950486
  C   13.80359873258245    -10.93384046403353      5.71793709600098
  C   15.28105592883392     -6.05067345400574      9.78150584336934
  C   15.22175583499869    -10.83015720972452      5.20088119568234
  H   15.86549251560675    -11.29888985461315      5.95649090218479
  C   19.98818549724336     -9.31943220368076      9.70998815134381
  C   13.70854077375209    -11.03551517320505     12.19602903970959
  C   15.74069334761310     -5.93147381596080      8.33975528417667
  H   16.45287929427175     -6.75598617564223      8.15897642439885
  C   16.14990804097638     -6.49716142951161     10.79659050594799
  C   15.79098688630452     -6.53167200117019     12.15404835060742
  C   21.45649182649722    -10.38731791583159      8.14684597764535
  H   21.93897722295039    -10.43787866574979      7.17049541118312
  C   20.23657945513868    -10.30150682552893     10.68723421458567
  C   11.37860286300523    -10.15009124751753     13.46223273786307
  H   10.46772499931886     -9.80617254892224     13.95743583099365
  C   20.57967556961648     -9.33626169764635      8.43126563239006
  C   21.12431905349971    -11.32647876513076     10.34551185759752
  H   21.35097874354285    -12.10507377173871     11.07412392293178
  C   16.77088556012585     -6.94713284613228     13.23419984519096
  H   17.76499946676517     -7.03721150005803     12.77139712071864
  C   11.41681215131307    -10.98436544301068      5.28194147226095
  H   10.58842014605776    -11.01935899616592      4.57103080275030
  C   11.16723133382751    -10.93606417764734      6.64546654767849
  H   10.13385923907021    -10.92758981143319      7.00100468771166
  C   19.64591632230348     -6.92091812157160     10.19212218401259
  H   20.70727045041081     -6.70074440120120     10.12189396979857
  C   18.02578989214513    -11.90216981094390      7.31745210525035
  H   19.09248338214027    -11.68078737180518      7.47619296227779
  H   17.59133074644075    -11.06784877536315      6.75447675444544
  H   17.96452273860784    -12.80148919875194      6.68275952742823
  C   14.48542050187644     -6.15449339603816     12.48564922653305
  H   14.16898414004606     -6.17611018260739     13.53093695998271
  C   12.20903328068056    -10.90368582352084      7.57979684745004
  C   18.58301949997068     -6.12176969313264     10.45121953155851
  H   18.52045468016493     -5.05887157264387     10.66333026087090
  C   13.54386348629819    -10.92408124764225      7.11049279246827
  C   21.72899876234150    -11.36786793953794      9.09398579521071
  H   22.42339703069672    -12.17600662681392      8.85358216397684
  C   11.84896995144331    -10.84547111869975      9.05105521121710
  H   12.78574402952720    -10.88745295516824      9.62765110256324
  C   15.94154244808862    -15.05744494674039      7.43957585853225
  H   15.89363334435862    -15.48706290400604      8.45439194404807
  H   16.99334663056481    -14.81648017595285      7.22741902097363
  H   15.64505689055553    -15.85908766816874      6.74374343560176
  C   13.99060750946930     -5.68251721930450     10.16883381533818
  H   13.27914748890882     -5.34618692966561      9.41379251633960
  C   20.26261179007352     -8.26669396494009      7.39709911999660
  H   20.23507354528949     -7.29958562141976      7.92256385134005
  C   12.82734386699641    -11.95752172064171     12.77669549737599
  H   13.05666549795792    -13.02643024568482     12.75057584362932
  C   12.25383152107250     -9.22926234166468     12.89144132178433
  H   12.03590807241018     -8.15978898249990     12.92933728492512
  C   20.20595473766713     -9.13283545412985     12.92598875824627
  H   19.70522968617617     -9.09297669202405     13.90523309527644
  H   20.11547346983611     -8.14109456925574     12.46226764237368
  H   21.27557702650817     -9.32646440358766     13.10188047804146
  C   11.66561685738829    -11.51586389848331     13.40176685701489
  H   10.98169536222268    -12.23946706448736     13.85089392864229
  C   15.01278389522674    -13.85118687402823      7.28491964291467
  H   15.16576534696547    -13.43041425079054      6.27520549802967
  C   19.62613690688736    -11.56928553420303     12.81252175296349
  H   20.64718725447067    -11.84332084275924     13.12056866959037
  H   19.21413361971221    -12.39014273369218     12.21011319033343
  H   19.01870389100159    -11.49514839393363     13.72549462590299
  C   11.16257379614560     -9.52401430864321      9.39690817663065
  H   10.22839140362940     -9.39945211387962      8.82779644644140
  H   11.81204392408416     -8.66567137088674      9.16217847606216
  H   10.91639271973983     -9.48417468645935     10.46804436366866
  C   15.63846305240090     -9.36177455977822      5.10907183750411
  H   14.99378536006197     -8.81748672012631      4.40147082098244
  H   16.68038687124299     -9.26364267419107      4.76598963724666
  H   15.55100182082537     -8.85848473546703      6.08557396330499
  C   15.46529761627920    -11.55835158444532      3.88485088160773
  H   15.12466214869275    -12.60404425426317      3.93131813406699
  H   16.53964194221678    -11.56061411857635      3.64496188658706
  H   14.94992599704312    -11.07603883377771      3.03999479081990
  C   16.04148235685424    -12.47868290130732     12.86875745825233
  C   13.54927115244577    -14.28614506476680      7.38923659171367
  H   13.33149032056557    -15.07393172439954      6.64979726139246
  H   12.85108416288769    -13.45842375444296      7.20338438986138
  H   13.32328851752412    -14.70924917888760      8.38219970676876
  C   18.05537538388787    -13.12769490376463      9.51658859325462
  H   17.96228823272157    -14.15171669011736      9.12532439280113
  H   17.68951704914743    -13.12782591776503     10.55055959527874
  H   19.12798368160285    -12.88615564266751      9.55513327238448
  C   18.87654605930155     -8.47416821422927      6.78108595498710
  H   18.87042547424372     -9.36782816972975      6.14098927890722
  H   18.59984681579022     -7.61189091584811      6.15557272729061
  H   18.09695582392539     -8.60590786582118      7.54590001639610
  C   16.67248424635002    -12.38629144054919     15.21127568911801
  H   16.67712664271917    -11.85165400744307     16.16393305494191
  C   16.06808308521139    -11.80706207320381     14.09998262572710
  H   15.58983401891178    -10.83121382304777     14.19709115501047
  C   13.59313150191068     -5.74451839242856     11.50218731964457
  H   12.57635254199517     -5.45338083785218     11.77626754057532
  C   17.25810552288717    -13.64876479866070     15.11281475442233
  H   17.73216369884038    -14.10448038565940     15.98491221028282
  C   16.48888237845735     -4.61288135423076      8.11462660900803
  H   16.84606314571286     -4.54918596568731      7.07551406942686
  H   17.36052754719199     -4.50424599895677      8.77326476932049
  H   15.82216212618612     -3.75581248525736      8.29608357833616
  C   17.21952805079993    -14.33179261773125     13.90013577966859
  H   17.65872393639671    -15.32834297685265     13.81681957930582
  C   14.61264239258456     -6.06053036028506      7.32131485205244
  H   13.93977199772329     -5.18942298882232      7.34493325039329
  H   14.01129637540850     -6.96632459039373      7.48882446846204
  H   15.03124170704119     -6.11536068669680      6.30562344669871
  C   16.61162515323747    -13.75310927691270     12.78631491655942
  H   16.58746267513948    -14.31889986288890     11.85413944650297
  C   11.00339179301435    -12.04002875224043      9.49108358371864
  H   10.82930009482564    -12.00643074030032     10.57707374700273
  H   11.49291079326261    -12.99546315862350      9.24950547248559
  H   10.01991298383482    -12.04390973704509      8.99633432620429
  C   16.42183082509337     -8.31965586045309     13.79859656533040
  H   17.16374604024663     -8.63972327669789     14.54598392320496
  H   16.40963322861827     -9.07948437759524     12.99384811077806
  H   15.42776667519515     -8.32774511932127     14.27313013522460
  C   16.88134841776214     -5.89600979382392     14.33717224607828
  H   17.13406965149457     -4.90733712338493     13.92650521164143
  H   17.66616634667616     -6.17866169412301     15.05493470208122
  H   15.94167326642950     -5.79393317620805     14.90135242892254
  C   21.31869674446860     -8.13797846238766      6.30605203627610
  H   21.34203507816202     -9.02186364460924      5.64982936375486
  H   22.32652633321394     -7.99523480878467      6.72342275376581
  H   21.09106332804679     -7.27147188881383      5.66812783639322
Diaminocarbene: -149.68670770
  C       0.233962     -1.957869     -0.123320
  N      -0.051710     -2.287863     -1.381672
  H      -0.997087     -2.322231     -1.779484
  H       0.697894     -2.526553     -2.014005
  N      -0.846114     -1.666515      0.599650
  H      -1.810250     -1.685763      0.248659
  H      -0.738186     -1.403586      1.568106
1: -3966.44177630
  Ge  0.39714718662808     -2.18451155123551      0.40176389813449
  N   -0.81390516683462     -0.87368799016648      0.80603127939361
  Si  -1.56371935920164     -0.57327800441807      2.42098460439374
  C   -1.75552500104922     -2.35155129819522      3.08749915957294
  H   -2.73630352163793     -2.75410263846858      2.79103851230313
  H   -1.70160574059848     -2.38683217777165      4.18631121801302
  P   -0.46970649804669     -3.41605960750178      2.37117673862685
  C   -1.10524571750298      0.05937016894254     -0.25600816913499
  C   -1.78638193895310      1.86571677059726     -2.26728522744272
  C   -0.31675810700294      1.21267715500183     -0.44550436703145
  C   -2.21363466883548     -0.21319256688820     -1.09060453891823
  C   -2.53954759014902      0.71068840088596     -2.08468447600637
  C   -0.68087701056739      2.10254146296529     -1.46196548183639
  H   -3.39588623323570      0.52211438832209     -2.73414442653103
  H   -0.08113379507598      3.00086016420416     -1.62383430030045
  H   -2.05751325464851      2.57767184964985     -3.04963038893982
  C   -1.23512795415148     -4.93065413170293      1.73737099421405
  C   -2.35254581293741     -7.22686663545011      0.61324799787705
  C   -2.42654696393626     -4.84614107031025      1.00275767823130
  C   -0.59933776272791     -6.16833550958340      1.89720881293354
  C   -1.16412174139202     -7.31170497329732      1.33714819363166
  C   -2.98302157116062     -5.99395162090877      0.44654211808450
  H   -2.92877215449270     -3.88589572112192      0.85957329949989
  H   0.32925602184793     -6.24200614081512      2.46781938060002
  H   -0.67218136277867     -8.27738055540421      1.47134394750204
  H   -3.91470514902631     -5.92496842717431     -0.11907515297230
  H   -2.79126729885815     -8.12703025234183      0.17741598633626
  C   0.73989375221065     -3.90262964080810      3.61827346414228
  C   2.62000172110340     -4.69908564066790      5.51422417769955
  C   2.10435016749988     -3.87822119819382      3.30457830403581
  C   0.31761617150600     -4.33487950238109      4.88298316085045
  C   1.26019449535681     -4.72852361290105      5.82787803313840
  C   3.04181110990512     -4.27818512194176      4.25413805762823
  H   2.44226067522699     -3.54651696892377      2.31875457103805
  H   -0.74645059705667     -4.37381072976115      5.13032336808956
  H   0.93214014443905     -5.06397658550807      6.81404320290302
  H   4.10573267070710     -4.25764695167203      4.00930280919124
  H   3.35639250728580     -5.00822849116447      6.25929453989406
  C   -2.99120572311370     -1.51054998775429     -0.96748600785204
  H   -2.89878041777186     -1.84274546772405      0.07973784614663
  C   0.92706594888931      1.48870749605899      0.37349300104894
  H   0.92798430353971      0.78497478867098      1.21661590734396
  C   2.18587908072817      1.20735654454002     -0.44938279247584
  H   3.09277447260599      1.36089246504110      0.15580752747666
  H   2.24707927239439      1.87452839151311     -1.32320138741820
  H   2.19906478785149      0.17329908368125     -0.82962103353886
  C   0.94709627213116      2.89873300864330      0.96001920375239
  H   1.80968072691935      3.02341312143945      1.63221079697473
  H   0.03151229966569      3.11398992946048      1.53208030677783
  H   1.03344091728487      3.66723435221403      0.17703611287196
  C   -4.48001543310697     -1.37079765216498     -1.26797330813786
  H   -4.94146028594042     -0.56729990147993     -0.67411917245730
  H   -5.00578626087140     -2.31014322251300     -1.03871597756772
  H   -4.66722747879737     -1.15172054867014     -2.32979624095453
  C   -2.35460894166184     -2.58594646830816     -1.84924983873893
  H   -1.29659780998574     -2.76677482673867     -1.58461440898574
  H   -2.36289736650682     -2.27828460012644     -2.90593954871618
  H   -2.88579292852592     -3.54644432002986     -1.76576711675045
  C   -3.23739619711200      0.27680177237089      2.22377655087849
  H   -3.66464428912390     -0.16573010004446      1.30677769840200
  C   -0.35420387595972      0.35723976121783      3.54046252397503
  H   -0.17050978207972      1.32078536585527      3.03396014814617
  C   -0.97313564957016      0.66088969763823      4.90800738979373
  H   -0.24889439947646      1.18610636789561      5.55110242168663
  H   -1.26724342689553     -0.25726930985598      5.44326684525919
  H   -1.86272467930517      1.30178610493460      4.83152614877581
  C   0.97911001660529     -0.36757661731014      3.69874689301509
  H   1.71859701116189      0.27149103669884      4.20740281982936
  H   1.43265390804420     -0.65930308596556      2.73415563988353
  H   0.87550629893368     -1.28058883366344      4.30565825827653
  C   -3.09725974930773      1.78304585456117      1.98954605560169
  H   -2.46491322094527      2.01195222089404      1.11899868628547
  H   -2.66627283393819      2.29365322645900      2.86555229786744
  H   -4.08479207567258      2.23559488138014      1.80651953818141
  C   -4.19859204080330     -0.03461518950778      3.37487897879806
  H   -4.36847598207846     -1.11443599925275      3.50652347102154
  H   -5.18128454538414      0.42549403599921      3.18352293661523
  H   -3.84074957467966      0.36403858005208      4.33622585006307
iPr-Co: -2540.26776656
  C   -0.51695134072075      0.46036041499392      0.04995844735042
  N   0.49477455151104      1.06531946488076     -0.64588186899180
  N   0.14167391125983     -0.46650708512999      0.81083713363253
  C   1.50896645160810     -0.44059306560211      0.59046006637094
  H   2.19042730023274     -1.10529260750035      1.11353157589937
  C   1.73218353931054      0.52821589218513     -0.33159037932103
  H   2.65075121535575      0.88327624442385     -0.79060761395784
  C   -0.49654482253622     -1.27277338811517      1.79905604965203
  C   -1.71087330811492     -2.82711649119665      3.73248016697605
  C   -0.93789490521249     -2.55962288160881      1.44855592682918
  C   -0.64445072577805     -0.74542901571362      3.09305710969269
  C   -1.26480556130735     -1.54966214395691      4.05291027064182
  C   -1.54983075622618     -3.32614846160641      2.44364313481141
  H   -1.40523077411571     -1.16677800053272      5.06619515464298
  H   -1.91160187087408     -4.32843136681401      2.20555147467494
  H   -2.19406879999257     -3.44133862267405      4.49611217988274
  C   0.28585479876502      2.13656866542522     -1.56582379707518
  C   -0.02787192575695      4.21698061682371     -3.35421452716532
  C   0.04522292079169      3.42797262665388     -1.06006990529294
  C   0.33179670884384      1.85578526605915     -2.94179142758513
  C   0.18012297089035      2.92611629854120     -3.82742003246045
  C   -0.10747072393319      4.46210194405904     -1.98677021932201
  H   0.21148653850636      2.74519272077796     -4.90331797107996
  H   -0.29855306837274      5.47683077887698     -1.63459624465420
  H   -0.14608099278500      5.04213214002674     -4.06073153364237
  C   -0.82577062579984     -3.06120007824800      0.02283219062862
  H   -0.03378223131696     -2.47456106168765     -0.46912073178308
  C   -0.21012175746036      0.66835001890092      3.42591155663373
  H   0.43753554614507      1.01669569346543      2.60684274878822
  C   0.42453139169122      0.42483360211680     -3.43386716132064
  H   0.98616157935818     -0.14999924557743     -2.68079003589491
  C   -0.05042572425091      3.66986540039248      0.43446488489207
  H   -0.55387127672706      2.78186036256412      0.85091063085477
  C   -2.12961661332818     -2.77863342215327     -0.72487563467050
  H   -2.96596406979211     -3.34441305646297     -0.28418833947237
  H   -2.04516362970412     -3.05693382793907     -1.78697645198712
  H   -2.38700093154058     -1.70763192301883     -0.66738420416172
  C   -0.43170304210340     -4.53165087745068     -0.06988380386888
  H   0.49568163914381     -4.74017679904714      0.48517480357123
  H   -0.27176437119117     -4.81538323068054     -1.12124584367942
  H   -1.21786279015534     -5.19384323918734      0.32538072446268
  C   0.60199728608198      0.75023859375445      4.71518154419380
  H   1.47575795051887      0.08162644162994      4.68541796645288
  H   0.00087105375733      0.47970444140883      5.59738294562222
  H   0.96440451930400      1.77798818526548      4.87188831772978
  C   -1.42867471419659      1.59128188052289      3.45822748891816
  H   -1.12670707489903      2.63705095170996      3.62800574717673
  H   -2.12669866225621      1.30072071073250      4.25945862736763
  H   -1.97447951195081      1.53791985493144      2.50078242546168
  C   -0.91798178991054      4.86803646622425      0.79811519465033
  H   -1.06693975699030      4.90417765817218      1.88791940998177
  H   -1.90932299764085      4.80083868680584      0.32535086666143
  H   -0.45607575926914      5.82366242053198      0.50259949096217
  C   1.33409740992181      3.77744855461635      1.07576909632343
  H   1.94893913711482      2.88868491926182      0.87481462426507
  H   1.24582978686541      3.88374997512439      2.16866625066460
  H   1.87473429938014      4.65735560688925      0.69154590080265
  C   1.16150136042564      0.27530815082935     -4.75963315601914
  H   0.60254580532663      0.72564939066464     -5.59485589579171
  H   1.29301382552242     -0.79039287183626     -5.00091581040719
  H   2.15736917679604      0.74317371793622     -4.72752481321036
  C   -0.98411495684354     -0.17242506662551     -3.50282887502043
  H   -1.58520987050216      0.34222782278926     -4.26926986781694
  H   -1.51023192318209     -0.05980418714458     -2.54097754102654
  H   -0.94691051914549     -1.24390971757204     -3.75529706701181
  Co  -2.33479949854567      0.85271815411377     -0.05998837443178
8: -9466.08657924
  Ge  10.89020341362967      4.37582858028659     14.81589759179489
  Ge  12.32888424739821      2.20524462622653     15.68092967145966
  Co  13.01274906084566      5.05981784705936     15.24682539706678
  P   12.39662919129395      6.18860215387912     16.97789293217169
  P   14.32992721260256      3.47058677503823     16.00576778520261
  Si  14.89199163584666      1.06795123596545     14.21739680605605
  Si  9.42545820437344      5.06294368009165     17.62463729646263
  N   14.04537679961479      5.96303310054267     13.77758400486391
  N   9.36804761330255      4.63535655310549     15.91038757323815
  N   13.14831846605467      1.34854859454719     14.14976409957471
  N   16.28905814859505      6.60848683843805     10.29116429219851
  C   8.11880472101763      4.51210300854226     15.22929199067568
  C   15.43655589049357     -0.34976721825420     15.37794908578256
  H   14.91389716273764     -1.24955793598277     15.01069426069897
  C   8.30755767206650      6.93951701174629     14.44563625857506
  H   9.13368589177318      6.90653795233936     15.16932820743821
  C   13.45604221459330      6.15540333567619     12.58633722578804
  H   12.36390438893691      6.11028388481403     12.58204092759067
  C   15.38565797807085      6.04340451270608     13.80695995094045
  H   15.84708322229137      5.89461879682435     14.78705021255275
  C   11.23152954756496      5.38953778657017     18.13512777117448
  H   11.19008062684170      5.93217052316719     19.09430877614409
  H   11.68900061101306      4.40829147343593     18.34243672233534
  C   15.61091234886149      2.66477608572356     14.94184728871988
  H   16.52290120722722      2.45058094492833     15.52020224714071
  H   15.87683378635279      3.36839653786755     14.13706234029144
  C   7.46054680353389      3.26086177005776     15.14253752281678
  C   8.84667510828732      3.58933643413830     18.69193665895783
  H   7.93102435425750      3.24794048987189     18.17426111062410
  C   11.71288778559006      7.87111769722545     16.69030066420055
  C   8.37345999638691      6.61695947183016     17.98887627306581
  H   8.64389300147522      7.31071565040446     17.17320111827556
  C   7.54042127453924      5.64169872476236     14.59406490855117
  C   12.28909194316652      0.64325468580761     13.26319632584196
  C   13.99433336519549      6.23221328708350     19.36050126840777
  H   13.21981288992252      5.64139361965928     19.85175522792258
  C   13.83893091788750      6.63265953090463     18.03186573513630
  C   14.14743363700538      6.37564337979850     11.41053963697538
  H   13.57913311009835      6.50081739844998     10.49050138673599
  C   14.92310193600105      3.30237997553904     17.72166730784809
  C   15.56077137065016      6.42689714161479     11.42416281670226
  C   14.09635233037677      2.78702020950378     18.72926502816416
  H   13.10079699683555      2.41587455907670     18.46894540498849
  C   11.40823096666556      8.25759492972438     15.38354267998322
  H   11.56642912435920      7.53323964995906     14.58011269874554
  C   16.16908554364321      6.27609423612340     12.69397107238319
  H   17.24992237042125      6.31774943380331     12.81772210793225
  C   15.53180629802812      0.76468921282681     12.45555003940943
  H   14.89223839081577      1.44711180500706     11.87384440454952
  C   11.90661220382574      1.20809657921022     12.01564971684158
  C   11.54266257542549      8.79088145081259     17.73227059407854
  H   11.82540519091105      8.51532512573576     18.75193920511666
  C   6.86845483784515      6.34733024347030     17.90625640474115
  H   6.53286365319241      5.68207754613220     18.71752941993033
  H   6.57067778556148      5.88173402968976     16.95680900474825
  H   6.29837066636098      7.28694651339550     18.00982544268460
  C   9.85480975133859      2.44046358263975     18.67983615382321
  H   10.70431045379831      2.65890337463158     19.34914368994819
  H   10.27578820761073      2.23980613915529     17.68283937845494
  H   9.39819636772478      1.50375879311319     19.04142164834647
  C   6.18496355742520      3.19943454293803     14.57275123829464
  H   5.67101431269458      2.23593134608037     14.52723436270934
  C   11.08616072252667      3.48194705627137     11.33480258935973
  H   10.47626696821397      3.09985720157319     10.50103096032146
  H   11.38474303254620      4.51074351662317     11.07637371097433
  H   10.44754542227850      3.53218314730222     12.22830698272046
  C   6.27102577023957      5.52967008974650     14.02149685593820
  H   5.82001937817255      6.40544237406503     13.54839228790778
  C   10.72289974669888     10.43612998291799     16.16664716429183
  H   10.33355325010175     11.43679057969024     15.96342368236403
  C   15.04097816661162     -0.12494038291762     16.83591747936370
  H   15.24717747708191     -1.02173119514943     17.44531748293153
  H   13.97374395401304      0.12064031710267     16.96098184194874
  H   15.60864540079584      0.70616449136661     17.28279342623783
  C   7.47729878021562      8.18622342982169     14.73362516616511
  H   8.12303199153960      9.07749085854490     14.74991379504019
  H   6.97096653108228      8.11827943013001     15.70717777499320
  H   6.70498386284319      8.35361445771197     13.96593674860333
  C   8.92958331257717      7.00888164699488     13.04847779895883
  H   9.57841333450144      6.13810766260758     12.85982248132754
  H   9.53411008227747      7.92254174633985     12.92986494785803
  H   8.14884337588672      7.01349748032448     12.27079778312283
  C   10.91765761716250      9.53658438631540     15.12084996146289
  H   10.68818837900386      9.83182574942480     14.09406848350857
  C   8.71468953284126      7.32389805495561     19.30155552760658
  H   8.12476671786381      8.25130756527928     19.39982336082298
  H   9.77278320359299      7.61246170649825     19.36051512821220
  H   8.48753961582836      6.70299742972303     20.18101709624785
  C   12.31620623714043      2.60234422785021     11.56986325184097
  H   12.91021304809138      3.04109825029984     12.38892191990714
  C   14.86667684832081      7.36661718587724     17.42119087059911
  H   14.75144683446151      7.68497721514518     16.38037946481013
  C   12.09032212697171     -1.28692046529369     14.95251613617398
  H   12.85914067939719     -0.67090154361145     15.43237382041629
  C   8.16493528033375      1.96882617170254     15.50100125240320
  H   9.07379874842258      2.23644820012093     16.05673790145713
  C   5.57476164921689      4.32650989097761     14.03811348373865
  H   4.57448527285043      4.26042236510885     13.60328300022263
  C   11.03877006891463     10.06230866935004     17.47418454081459
  H   10.89991003184772     10.76987802242127     18.29520682451782
  C   11.77744339064646     -0.63559507262810     13.61892581674238
  C   7.33745226477276      1.02379804755039     16.36653918733235
  H   6.98833751118642      1.51281400279968     17.28859552929605
  H   7.93810231583119      0.14673246031894     16.65382583797387
  H   6.45052131383467      0.64896020097275     15.83125662667636
  C   16.97873106620955      1.19377123270313     12.21494786687738
  H   17.69683419296148      0.57305664334342     12.77270228545996
  H   17.15379193381908      2.24050685688168     12.50930275431950
  H   17.23956560343907      1.10460392233881     11.14567892166285
  C   16.20976212323130      3.73771406288129     18.06792643460370
  H   16.86233414512137      4.16800421688734     17.30332172059051
  C   15.14950836581138      6.56488067879087     20.06937377458992
  H   15.25874035751539      6.23481320714937     21.10489044820151
  C   14.54610205834329      2.70396680049888     20.04502918795817
  H   13.88920940064126      2.29002300174965     20.81435813229336
  C   8.47313351171096      3.93186530523541     20.13348607783760
  H   8.17397296878738      3.02293453723746     20.68378787647348
  H   7.63704427207538      4.64171685028667     20.20174274398236
  H   9.32525434638332      4.36896823615057     20.68118011360267
  C   17.72977735066666      6.62527833978990     10.35667289513650
  H   18.09984346573048      7.43161833880826     11.01249746461715
  H   18.13637423191480      6.80011283659106      9.35376648495298
  H   18.14002336740931      5.66898468396866     10.72767857045310
  C   16.01668466548894      7.70036934085757     18.12850454069154
  H   16.80526251044068      8.28076485944900     17.64271872404586
  C   16.16124417717617      7.29944993657006     19.45848692761954
  H   17.06537749206178      7.55789430367594     20.01500865311437
  C   15.26225228707654     -0.65465008451475     11.95683891494432
  H   15.53020262956823     -0.75815000765496     10.89087073199942
  H   14.20147211200883     -0.93164174488188     12.05689056436803
  H   15.85524915204083     -1.40021837755395     12.51185322602984
  C   16.93847591342736     -0.62228837727715     15.27923579027807
  H   17.53476756205496      0.26959718433976     15.53649149628083
  H   17.24376499928283     -0.94498808800776     14.27334697090263
  H   17.23818088610778     -1.41799677091140     15.98280162488764
  C   15.62215777699042      6.68840390533649      9.01428801726286
  H   15.04231638787295      5.77452537940696      8.79486489505981
  H   16.36955136910314      6.81183863493476      8.22204123875486
  H   14.93360927882434      7.54921701839181      8.96358892111080
  C   8.60986120059750      1.28202637287024     14.20631330401647
  H   7.74151257802200      1.00843750844958     13.58555722588357
  H   9.18451674364074      0.36755201632078     14.40908314847138
  H   9.25363561882690      1.94349573378805     13.60744539996026
  C   12.65711150507940     -2.69693254707756     14.79020096258889
  H   13.01559456618194     -3.08289439243201     15.75769218531102
  H   13.49827382744572     -2.71820201189424     14.08063262619979
  H   11.89598038847876     -3.40163181950871     14.41904383958408
  C   10.88207583994278     -1.29358584841539     15.89010857700714
  H   10.53781717034511     -0.27037366450715     16.10243684779463
  H   11.14301265233250     -1.76492316543254     16.85134025777885
  H   10.03776851576778     -1.85491276995697     15.45754626783405
  C   13.15840132642708      2.59371681824205     10.29052465140366
  H   14.03232918695861      1.93214722353606     10.35980562948833
  H   13.51910041803411      3.61037785030139     10.06324796507746
  H   12.56137519951324      2.25316221226369      9.42951079558059
  C   16.66423614183179      3.63964075870950     19.38006681214152
  H   17.67100381289076      3.98298975591382     19.63026266244438
  C   10.94778508410791     -1.32284589039958     12.72982967497287
  H   10.55914464300861     -2.30398962948744     13.01521477674137
  C   15.83441513601770      3.12226998085059     20.37462291733280
  H   16.19216008265263      3.04431157627879     21.40406629743951
  C   11.08400811412279      0.47236678712841     11.15631189846732
  H   10.80156612916542      0.90732017067891     10.19390428369373
  C   10.60554499406334     -0.78539982312249     11.49631865230917
  H   9.96077657224484     -1.33772392424069     10.80870799241682
Minimal model of 8: -7724.276250362828
  Ge  10.89022996398952      4.37576802644060     14.81596798980713
  Ge  12.32893409541570      2.20515488541790     15.68095105638482
  Co  13.01272908710623      5.05973108253800     15.24690197244534
  P   12.39661396975568      6.18851694074735     16.97795498608615
  P   14.32993194575842      3.47054900125261     16.00585804020430
  Si  14.89209898194139      1.06798497749329     14.21742610724548
  Si  9.42537301033441      5.06296197625013     17.62461599580027
  N   14.04532097847762      5.96307198376341     13.77774099984565
  N   9.36802199269866      4.63526000414413     15.91038499745300
  N   13.14842496766735      1.34854808584738     14.14974090659756
  N   16.28505459642427      6.75875709084669     10.31601492373906
  C   15.34896056338945     -0.36340522467263     15.35505390351910
  H   14.88188894902443     -1.30046614258755     15.01189855031581
  C   13.45582899886814      6.15579500566889     12.58662600037373
  H   12.36468864542562      6.09034245586177     12.58160588627959
  C   15.38562800226378      6.04310200072683     13.80688999993373
  H   15.84661408759361      5.86817179635416     14.78240439666811
  C   11.23143600435706      5.38950905089226     18.13515101966286
  H   11.20162101365629      5.94643510925986     19.09033060644627
  H   11.66434493346601      4.39790416309500     18.35752132367692
  C   15.61097499720021      2.66478599292657     14.94197093279571
  H   16.53291484185496      2.47273148226751     15.51470153798311
  H   15.86415523901698      3.35613866343086     14.12147327829830
  C   8.81180671546936      3.64297316160486     18.69598934750076
  H   7.75334812678757      3.41609844370866     18.49212451869701
  C   8.36242440253743      6.57800214866487     17.97983955194458
  H   8.68539539715363      7.45073787823259     17.39345790750578
  C   14.14758618721699      6.41585102623848     11.41797589560387
  H   13.58074661271923      6.54615980278427     10.49764046864751
  C   15.55827249676965      6.50574048495073     11.43857633008631
  C   16.16801411539327      6.31572998519769     12.70176669682573
  H   17.24854071322036      6.36308157496907     12.82727900259958
  C   15.58283903542702      0.74330657356191     12.49621251833109
  H   15.31591007634622      1.56176854669972     11.80906738256968
  C   17.72380000476119      6.81647832941961     10.38824538260803
  H   18.06989707635219      7.61155861141072     11.07132901301462
  H   18.12870955997255      7.03280889497119      9.39265548580226
  H   18.16042853509011      5.86155886711995     10.73069641452459
  C   15.61682370431940      6.92110781729661      9.04854488653056
  H   15.06547899038660      6.01169839041787      8.75080583088264
  H   16.36000067432845      7.13389282113078      8.27119389643779
  H   14.90052786104756      7.76052040475245      9.06738096446317
  H   16.68163912244263      0.66830669115769     12.53134025315603
  H   15.19963519743229     -0.19831142552722     12.07208175716520
  H   16.43848704115686     -0.52318004782686     15.40564150913312
  H   14.98087192874516     -0.16634295930723     16.37488790678320
  H   9.39943638636918      2.73507315540745     18.48616325808230
  H   8.90358356334869      3.87690777742644     19.76890432603330
  H   7.30807548321975      6.37804371217255     17.73102620370910
  H   8.40295188479476      6.84474633505528     19.04837857736721
  C   14.93780639769431      3.18507086897426     17.72465444386795
  H   15.80352355794557      3.82884009134160     17.94771002153040
  H   15.22493111469417      2.13420911518787     17.87865193522989
  H   14.13033605397263      3.42756607723774     18.43125869115899
  C   13.75113160647328      6.74316939977000     18.09965486390686
  H   14.48287367813648      7.31893976819450     17.51294239690701
  H   14.26389250307294      5.86488511146352     18.51543410402497
  H   13.37440480336992      7.36894081943501     18.92457031591713
  C   8.08932510656485      4.18152618334382     15.39350072174522
  H   8.09361518455052      4.16587934687706     14.29020258074433
  H   7.26037297019163      4.84974606657528     15.69458396433001
  H   7.82018172278343      3.15899618789815     15.72522046042046
  C   12.28182260989823      0.70154194957764     13.19154930666548
  H   12.79127557692542      0.53495235264163     12.22536843118759
  H   11.39890674448376      1.33045255721858     12.97553366614216
  H   11.89785897676746     -0.28412560789820     13.52534899812885
  C   11.58573508839878      7.80055285952899     16.62493856043561
  H   12.27821048725626      8.42119493273283     16.03708183881007
  H   11.29853327054193      8.34053974177402     17.54167276494056
  H   10.69311006380963      7.61318888136275     16.01114037133221
