# Supplementary material for: The path to an open-shell metallo-germylene: direct ligation, or reduction and metathesis?
Source: Chem Sci. 2025 Sep 16;16(43):20265–74. doi: 10.1039/d5sc04265h (PMC12505228; doi:10.1039/d5sc04265h)
Supplement: SC-016-D5SC04265H-s003 [file SC-016-D5SC04265H-s003.cif]

# Supplementary Information (SI) for Chemical Science.
# This journal is © The Royal Society of Chemistry 2025

####################################################################### 
# 
# This file contains crystal structure data downloaded from the 
# Cambridge Structural Database (CSD) hosted by the Cambridge 
# Crystallographic Data Centre (CCDC).
# 
# Full information about CCDC data access policies and citation 
# guidelines are available at http://www.ccdc.cam.ac.uk/access/V1 
# 
# Audit and citation data items may have been added by the CCDC. 
# Please retain this information to preserve the provenance of 
# this file and to allow appropriate attribution of the data. 
# 
#######################################################################

data_5
_database_code_depnum_ccdc_archive 'CCDC 2382129'
loop_
_audit_author_name
_audit_author_address
'Terrance Hadlington'
;TU Munich
Germany
;
_audit_update_record             
;
2025-08-14 deposited with the CCDC.	2025-09-15 downloaded from the CCDC.
;

_audit_creation_method           SHELXL-2018/3
_shelx_SHELXL_version_number     2018/3
_chemical_name_systematic        ?
_chemical_name_common            ?
_chemical_melting_point          ?
_chemical_formula_moiety         'C50 H76 Ge2 N2 P2 Si2'
_chemical_formula_sum            'C50 H76 Ge2 N2 P2 Si2'
_chemical_formula_weight         968.42

loop_
_atom_type_symbol
_atom_type_description
_atom_type_scat_dispersion_real
_atom_type_scat_dispersion_imag
_atom_type_scat_source
C C 0.0033 0.0016 'International Tables Vol C Tables 4.2.6.8 and 6.1.1.4'
H H 0.0000 0.0000 'International Tables Vol C Tables 4.2.6.8 and 6.1.1.4'
N N 0.0061 0.0033 'International Tables Vol C Tables 4.2.6.8 and 6.1.1.4'
Si Si 0.0817 0.0704 'International Tables Vol C Tables 4.2.6.8 and 6.1.1.4'
P P 0.1023 0.0942 'International Tables Vol C Tables 4.2.6.8 and 6.1.1.4'
Ge Ge 0.1547 1.8001 'International Tables Vol C Tables 4.2.6.8 and 6.1.1.4'

_space_group_crystal_system      monoclinic
_space_group_IT_number           14
_space_group_name_H-M_alt        'P 21/n'
_space_group_name_Hall           '-P 2yn'

_shelx_space_group_comment       
;
The symmetry employed for this shelxl refinement is uniquely defined
by the following loop, which should always be used as a source of
symmetry information in preference to the above space-group names.
They are only intended as comments.
;

loop_
_space_group_symop_operation_xyz
'x, y, z'
'-x+1/2, y+1/2, -z+1/2'
'-x, -y, -z'
'x-1/2, -y-1/2, z-1/2'

_cell_length_a                   15.500(3)
_cell_length_b                   9.0400(18)
_cell_length_c                   18.050(4)
_cell_angle_alpha                90
_cell_angle_beta                 99.30(3)
_cell_angle_gamma                90
_cell_volume                     2495.9(9)
_cell_formula_units_Z            2
_cell_measurement_temperature    150(2)
_cell_measurement_reflns_used    2000
_cell_measurement_theta_min      1.92
_cell_measurement_theta_max      32.50

_exptl_crystal_description       rod
_exptl_crystal_colour            colourless
_exptl_crystal_density_diffrn    1.289
_exptl_crystal_F_000             1024
_exptl_crystal_size_max          0.21
_exptl_crystal_size_mid          0.11
_exptl_crystal_size_min          0.08
_exptl_absorpt_coefficient_mu    1.351
_exptl_absorpt_correction_type   empirical
_exptl_absorpt_correction_T_min  0.753
_exptl_absorpt_correction_T_max  1.000
_exptl_absorpt_process_details   'STOE X-AREA 1.76'

_diffrn_ambient_temperature      150(2)
_diffrn_source                   'Genix 3D HF Mo'
_diffrn_source_voltage           50
_diffrn_source_current           1.000
_diffrn_source_power             0.050
_diffrn_radiation_type           'Mo K\a'
_diffrn_radiation_wavelength     0.71073
_diffrn_radiation_monochromator  'Graded multilayer mirror'
_diffrn_radiation_collimation    '0.6 mm diameter'
_diffrn_measurement_device_type  'STOE StadiVari'
_diffrn_measurement_method       '\w scans'
_diffrn_detector                 Pilatus300K
_diffrn_detector_area_resol_mean 5.81
_diffrn_reflns_number            30334
_diffrn_reflns_av_unetI/netI     0.0179
_diffrn_reflns_av_R_equivalents  0.0259
_diffrn_reflns_limit_h_min       -19
_diffrn_reflns_limit_h_max       19
_diffrn_reflns_limit_k_min       -7
_diffrn_reflns_limit_k_max       11
_diffrn_reflns_limit_l_min       -22
_diffrn_reflns_limit_l_max       22
_diffrn_reflns_theta_min         2.527
_diffrn_reflns_theta_max         25.999
_diffrn_reflns_theta_full        25.242
_diffrn_measured_fraction_theta_max 0.999
_diffrn_measured_fraction_theta_full 0.999
_diffrn_reflns_Laue_measured_fraction_max 0.999
_diffrn_reflns_Laue_measured_fraction_full 0.999
_diffrn_reflns_point_group_measured_fraction_max 0.999
_diffrn_reflns_point_group_measured_fraction_full 0.999
_reflns_number_total             4893
_reflns_number_gt                4230
_reflns_threshold_expression     'I > 2\s(I)'
_reflns_Friedel_coverage         0.000
_reflns_Friedel_fraction_max     .
_reflns_Friedel_fraction_full    .

_reflns_special_details          
;
 Reflections were merged by SHELXL according to the crystal
 class for the calculation of statistics and refinement.
 
 _reflns_Friedel_fraction is defined as the number of unique
 Friedel pairs measured divided by the number that would be
 possible theoretically, ignoring centric projections and
 systematic absences.
;

_computing_data_collection       'STOE X-AREA 1.76'
_computing_cell_refinement       'STOE X-AREA 1.76'
_computing_data_reduction        'STOE X-AREA 1.76'
_computing_structure_solution    SHELXT-2018/2
_computing_structure_refinement  'SHELXL-2018/3 (Sheldrick, 2018)'
_computing_molecular_graphics    'MERCURY 2020.1'
_computing_publication_material  'MERCURY 2020.1'
_refine_special_details          ?
_refine_ls_structure_factor_coef Fsqd
_refine_ls_matrix_type           full
_refine_ls_weighting_scheme      calc
_refine_ls_weighting_details     
'w=1/[\s^2^(Fo^2^)+(0.0270P)^2^+2.0561P] where P=(Fo^2^+2Fc^2^)/3'
_atom_sites_solution_primary     ?
_atom_sites_solution_secondary   ?
_atom_sites_solution_hydrogens   geom
_refine_ls_hydrogen_treatment    constr
_refine_ls_extinction_method     none
_refine_ls_extinction_coef       .
_refine_ls_number_reflns         4893
_refine_ls_number_parameters     270
_refine_ls_number_restraints     0
_refine_ls_R_factor_all          0.0386
_refine_ls_R_factor_gt           0.0295
_refine_ls_wR_factor_ref         0.0696
_refine_ls_wR_factor_gt          0.0662
_refine_ls_goodness_of_fit_ref   1.142
_refine_ls_restrained_S_all      1.142
_refine_ls_shift/su_max          0.001
_refine_ls_shift/su_mean         0.000

loop_
_atom_site_label
_atom_site_type_symbol
_atom_site_fract_x
_atom_site_fract_y
_atom_site_fract_z
_atom_site_U_iso_or_equiv
_atom_site_adp_type
_atom_site_occupancy
_atom_site_site_symmetry_order
_atom_site_calc_flag
_atom_site_refinement_flags_posn
_atom_site_refinement_flags_adp
_atom_site_refinement_flags_occupancy
_atom_site_disorder_assembly
_atom_site_disorder_group
Ge1 Ge 0.39451(2) 0.62764(2) 0.47734(2) 0.01835(7) Uani 1 1 d . . . . .
P1 P 0.48002(3) 0.44021(6) 0.42027(3) 0.01786(12) Uani 1 1 d . . . . .
Si1 Si 0.32413(4) 0.29487(6) 0.48125(3) 0.01816(13) Uani 1 1 d . . . . .
N1 N 0.30442(11) 0.48466(18) 0.48315(10) 0.0182(4) Uani 1 1 d . . . . .
C1 C 0.21820(13) 0.5506(2) 0.47234(12) 0.0198(4) Uani 1 1 d . . . . .
C20 C 0.49939(13) 0.4655(2) 0.32371(11) 0.0212(4) Uani 1 1 d . . . . .
C19 C 0.40839(14) 0.2764(2) 0.41595(12) 0.0214(4) Uani 1 1 d . . . . .
H19A H 0.444551 0.187396 0.429990 0.026 Uiso 1 1 calc R U . . .
H19B H 0.377896 0.263057 0.363804 0.026 Uiso 1 1 calc R U . . .
C6 C 0.18199(14) 0.6031(2) 0.53461(12) 0.0235(5) Uani 1 1 d . . . . .
C13 C 0.22378(14) 0.1852(2) 0.43931(13) 0.0234(5) Uani 1 1 d . . . . .
H13 H 0.205090 0.225179 0.387535 0.028 Uiso 1 1 calc R U . . .
C10 C 0.23132(15) 0.6026(2) 0.61426(12) 0.0260(5) Uani 1 1 d . . . . .
H10 H 0.287459 0.547815 0.614698 0.031 Uiso 1 1 calc R U . . .
C16 C 0.37788(15) 0.2243(2) 0.57651(12) 0.0263(5) Uani 1 1 d . . . . .
H16 H 0.419222 0.304279 0.597679 0.032 Uiso 1 1 calc R U . . .
C2 C 0.16999(14) 0.5676(2) 0.39922(12) 0.0237(5) Uani 1 1 d . . . . .
C18 C 0.43427(17) 0.0849(3) 0.57652(15) 0.0359(6) Uani 1 1 d . . . . .
H18A H 0.458733 0.058446 0.628314 0.054 Uiso 1 1 calc R U . . .
H18B H 0.481948 0.103971 0.548146 0.054 Uiso 1 1 calc R U . . .
H18C H 0.398172 0.003236 0.553109 0.054 Uiso 1 1 calc R U . . .
C7 C 0.20751(14) 0.5320(3) 0.32831(12) 0.0254(5) Uani 1 1 d . . . . .
H7 H 0.256838 0.460585 0.341743 0.031 Uiso 1 1 calc R U . . .
C15 C 0.14379(16) 0.1982(3) 0.47952(16) 0.0373(6) Uani 1 1 d . . . . .
H15A H 0.094917 0.142190 0.451650 0.056 Uiso 1 1 calc R U . . .
H15B H 0.127153 0.302456 0.482044 0.056 Uiso 1 1 calc R U . . .
H15C H 0.158383 0.158262 0.530480 0.056 Uiso 1 1 calc R U . . .
C21 C 0.53947(15) 0.3517(3) 0.28938(13) 0.0286(5) Uani 1 1 d . . . . .
H21 H 0.553150 0.261108 0.315271 0.034 Uiso 1 1 calc R U . . .
C23 C 0.53864(16) 0.5004(3) 0.17885(13) 0.0341(6) Uani 1 1 d . . . . .
H23 H 0.551866 0.512321 0.129607 0.041 Uiso 1 1 calc R U . . .
C25 C 0.47934(15) 0.5963(3) 0.28436(13) 0.0291(5) Uani 1 1 d . . . . .
H25 H 0.452362 0.675014 0.306946 0.035 Uiso 1 1 calc R U . . .
C14 C 0.24553(17) 0.0207(3) 0.42975(15) 0.0359(6) Uani 1 1 d . . . . .
H14A H 0.256632 -0.027061 0.479109 0.054 Uiso 1 1 calc R U . . .
H14B H 0.297670 0.012578 0.405701 0.054 Uiso 1 1 calc R U . . .
H14C H 0.196137 -0.027930 0.398378 0.054 Uiso 1 1 calc R U . . .
C5 C 0.09789(16) 0.6632(3) 0.52249(14) 0.0357(6) Uani 1 1 d . . . . .
H5 H 0.072903 0.696548 0.564209 0.043 Uiso 1 1 calc R U . . .
C9 C 0.24388(17) 0.6731(3) 0.29792(14) 0.0352(6) Uani 1 1 d . . . . .
H9A H 0.196124 0.743499 0.283054 0.053 Uiso 1 1 calc R U . . .
H9B H 0.271375 0.648712 0.254249 0.053 Uiso 1 1 calc R U . . .
H9C H 0.287411 0.717491 0.337032 0.053 Uiso 1 1 calc R U . . .
C12 C 0.17990(18) 0.5260(3) 0.66882(14) 0.0411(6) Uani 1 1 d . . . . .
H12A H 0.128961 0.586241 0.674894 0.062 Uiso 1 1 calc R U . . .
H12B H 0.217449 0.513941 0.717612 0.062 Uiso 1 1 calc R U . . .
H12C H 0.160344 0.428589 0.648929 0.062 Uiso 1 1 calc R U . . .
C22 C 0.55952(16) 0.3702(3) 0.21754(14) 0.0342(6) Uani 1 1 d . . . . .
H22 H 0.587711 0.292894 0.195021 0.041 Uiso 1 1 calc R U . . .
C24 C 0.49850(18) 0.6130(3) 0.21195(14) 0.0371(6) Uani 1 1 d . . . . .
H24 H 0.483812 0.702452 0.185281 0.044 Uiso 1 1 calc R U . . .
C8 C 0.14084(18) 0.4627(3) 0.26635(14) 0.0395(6) Uani 1 1 d . . . . .
H8A H 0.115908 0.373907 0.285735 0.059 Uiso 1 1 calc R U . . .
H8B H 0.169782 0.435894 0.223838 0.059 Uiso 1 1 calc R U . . .
H8C H 0.094077 0.534062 0.249769 0.059 Uiso 1 1 calc R U . . .
C17 C 0.3150(2) 0.2045(3) 0.63363(15) 0.0460(7) Uani 1 1 d . . . . .
H17A H 0.281567 0.112989 0.622579 0.069 Uiso 1 1 calc R U . . .
H17B H 0.274815 0.288808 0.630262 0.069 Uiso 1 1 calc R U . . .
H17C H 0.348704 0.199229 0.684416 0.069 Uiso 1 1 calc R U . . .
C3 C 0.08674(16) 0.6281(3) 0.39059(14) 0.0399(6) Uani 1 1 d . . . . .
H3 H 0.053930 0.637527 0.341602 0.048 Uiso 1 1 calc R U . . .
C4 C 0.05049(17) 0.6750(4) 0.45147(15) 0.0457(7) Uani 1 1 d . . . . .
H4 H -0.006878 0.715255 0.444365 0.055 Uiso 1 1 calc R U . . .
C11 C 0.25311(19) 0.7622(3) 0.64016(17) 0.0443(7) Uani 1 1 d . . . . .
H11A H 0.291095 0.807279 0.607974 0.067 Uiso 1 1 calc R U . . .
H11B H 0.283180 0.761593 0.692270 0.067 Uiso 1 1 calc R U . . .
H11C H 0.198952 0.819560 0.636728 0.067 Uiso 1 1 calc R U . . .

loop_
_atom_site_aniso_label
_atom_site_aniso_U_11
_atom_site_aniso_U_22
_atom_site_aniso_U_33
_atom_site_aniso_U_23
_atom_site_aniso_U_13
_atom_site_aniso_U_12
Ge1 0.01777(11) 0.01732(11) 0.02030(12) 0.00118(9) 0.00415(8) 0.00058(9)
P1 0.0177(3) 0.0212(3) 0.0155(3) -0.0009(2) 0.0049(2) 0.0009(2)
Si1 0.0191(3) 0.0171(3) 0.0192(3) 0.0005(2) 0.0060(2) -0.0004(2)
N1 0.0165(8) 0.0159(8) 0.0230(9) 0.0003(7) 0.0055(7) 0.0010(7)
C1 0.0191(10) 0.0185(10) 0.0223(11) 0.0020(9) 0.0052(8) -0.0008(8)
C20 0.0194(10) 0.0283(11) 0.0164(10) -0.0019(9) 0.0041(8) -0.0051(9)
C19 0.0226(11) 0.0204(10) 0.0226(11) -0.0027(9) 0.0076(9) -0.0002(9)
C6 0.0225(11) 0.0269(11) 0.0221(11) 0.0009(9) 0.0066(9) 0.0010(9)
C13 0.0229(11) 0.0237(11) 0.0241(11) -0.0013(9) 0.0052(9) -0.0035(9)
C10 0.0288(11) 0.0284(12) 0.0215(11) -0.0021(9) 0.0057(9) 0.0049(9)
C16 0.0337(12) 0.0218(11) 0.0224(11) 0.0025(9) 0.0013(9) -0.0012(9)
C2 0.0211(11) 0.0280(11) 0.0223(11) 0.0000(9) 0.0049(9) 0.0010(9)
C18 0.0343(13) 0.0329(13) 0.0391(14) 0.0114(11) 0.0017(11) 0.0055(11)
C7 0.0273(11) 0.0287(12) 0.0203(11) 0.0008(9) 0.0037(9) 0.0061(9)
C15 0.0281(13) 0.0369(14) 0.0503(16) -0.0075(12) 0.0167(12) -0.0093(11)
C21 0.0345(13) 0.0275(12) 0.0253(12) -0.0028(10) 0.0093(10) -0.0010(10)
C23 0.0352(13) 0.0504(16) 0.0189(12) -0.0012(11) 0.0115(10) -0.0034(12)
C25 0.0317(12) 0.0350(13) 0.0217(11) 0.0011(10) 0.0075(10) 0.0051(10)
C14 0.0383(14) 0.0254(12) 0.0447(16) -0.0089(11) 0.0087(12) -0.0042(11)
C5 0.0290(13) 0.0529(16) 0.0273(12) -0.0010(11) 0.0113(10) 0.0122(11)
C9 0.0385(14) 0.0422(15) 0.0256(12) 0.0040(11) 0.0067(11) -0.0044(11)
C12 0.0477(16) 0.0531(17) 0.0258(13) 0.0046(12) 0.0160(12) 0.0118(13)
C22 0.0367(13) 0.0416(14) 0.0273(12) -0.0105(11) 0.0143(10) 0.0008(12)
C24 0.0462(15) 0.0420(14) 0.0241(12) 0.0098(11) 0.0090(11) 0.0068(12)
C8 0.0523(16) 0.0378(14) 0.0276(13) -0.0058(11) 0.0042(12) -0.0045(13)
C17 0.069(2) 0.0440(16) 0.0295(14) 0.0110(12) 0.0208(14) 0.0132(14)
C3 0.0293(13) 0.0645(18) 0.0243(13) 0.0027(13) -0.0003(10) 0.0151(13)
C4 0.0239(13) 0.077(2) 0.0362(15) 0.0015(14) 0.0060(11) 0.0217(13)
C11 0.0466(16) 0.0365(14) 0.0466(17) -0.0124(13) -0.0022(13) 0.0040(12)

_geom_special_details            
;
 All esds (except the esd in the dihedral angle between two l.s. planes)
 are estimated using the full covariance matrix.  The cell esds are taken
 into account individually in the estimation of esds in distances, angles
 and torsion angles; correlations between esds in cell parameters are only
 used when they are defined by crystal symmetry.  An approximate (isotropic)
 treatment of cell esds is used for estimating esds involving l.s. planes.
;

loop_
_geom_bond_atom_site_label_1
_geom_bond_atom_site_label_2
_geom_bond_distance
_geom_bond_site_symmetry_2
_geom_bond_publ_flag
Ge1 N1 1.9181(17) . ?
Ge1 P1 2.4759(7) . ?
Ge1 P1 2.5324(10) 3_666 ?
P1 C20 1.830(2) . ?
P1 C19 1.845(2) . ?
Si1 N1 1.7440(17) . ?
Si1 C13 1.896(2) . ?
Si1 C16 1.896(2) . ?
Si1 C19 1.903(2) . ?
N1 C1 1.447(3) . ?
C1 C2 1.416(3) . ?
C1 C6 1.417(3) . ?
C20 C25 1.389(3) . ?
C20 C21 1.397(3) . ?
C19 H19A 0.9900 . ?
C19 H19B 0.9900 . ?
C6 C5 1.396(3) . ?
C6 C10 1.515(3) . ?
C13 C15 1.539(3) . ?
C13 C14 1.541(3) . ?
C13 H13 1.0000 . ?
C10 C12 1.529(3) . ?
C10 C11 1.538(3) . ?
C10 H10 1.0000 . ?
C16 C18 1.534(3) . ?
C16 C17 1.539(3) . ?
C16 H16 1.0000 . ?
C2 C3 1.387(3) . ?
C2 C7 1.523(3) . ?
C18 H18A 0.9800 . ?
C18 H18B 0.9800 . ?
C18 H18C 0.9800 . ?
C7 C8 1.529(3) . ?
C7 C9 1.532(3) . ?
C7 H7 1.0000 . ?
C15 H15A 0.9800 . ?
C15 H15B 0.9800 . ?
C15 H15C 0.9800 . ?
C21 C22 1.392(3) . ?
C21 H21 0.9500 . ?
C23 C24 1.379(4) . ?
C23 C22 1.379(4) . ?
C23 H23 0.9500 . ?
C25 C24 1.395(3) . ?
C25 H25 0.9500 . ?
C14 H14A 0.9800 . ?
C14 H14B 0.9800 . ?
C14 H14C 0.9800 . ?
C5 C4 1.375(4) . ?
C5 H5 0.9500 . ?
C9 H9A 0.9800 . ?
C9 H9B 0.9800 . ?
C9 H9C 0.9800 . ?
C12 H12A 0.9800 . ?
C12 H12B 0.9800 . ?
C12 H12C 0.9800 . ?
C22 H22 0.9500 . ?
C24 H24 0.9500 . ?
C8 H8A 0.9800 . ?
C8 H8B 0.9800 . ?
C8 H8C 0.9800 . ?
C17 H17A 0.9800 . ?
C17 H17B 0.9800 . ?
C17 H17C 0.9800 . ?
C3 C4 1.379(4) . ?
C3 H3 0.9500 . ?
C4 H4 0.9500 . ?
C11 H11A 0.9800 . ?
C11 H11B 0.9800 . ?
C11 H11C 0.9800 . ?

loop_
_geom_angle_atom_site_label_1
_geom_angle_atom_site_label_2
_geom_angle_atom_site_label_3
_geom_angle
_geom_angle_site_symmetry_1
_geom_angle_site_symmetry_3
_geom_angle_publ_flag
N1 Ge1 P1 90.29(5) . . ?
N1 Ge1 P1 106.08(6) . 3_666 ?
P1 Ge1 P1 74.83(2) . 3_666 ?
C20 P1 C19 104.49(10) . . ?
C20 P1 Ge1 119.48(7) . . ?
C19 P1 Ge1 102.00(7) . . ?
C20 P1 Ge1 120.03(7) . 3_666 ?
C19 P1 Ge1 102.85(7) . 3_666 ?
Ge1 P1 Ge1 105.17(2) . 3_666 ?
N1 Si1 C13 112.77(9) . . ?
N1 Si1 C16 111.46(9) . . ?
C13 Si1 C16 113.47(10) . . ?
N1 Si1 C19 103.79(9) . . ?
C13 Si1 C19 107.93(10) . . ?
C16 Si1 C19 106.70(10) . . ?
C1 N1 Si1 124.30(13) . . ?
C1 N1 Ge1 112.30(13) . . ?
Si1 N1 Ge1 122.04(9) . . ?
C2 C1 C6 119.09(19) . . ?
C2 C1 N1 120.46(18) . . ?
C6 C1 N1 120.43(19) . . ?
C25 C20 C21 118.6(2) . . ?
C25 C20 P1 122.39(17) . . ?
C21 C20 P1 118.94(17) . . ?
P1 C19 Si1 111.85(11) . . ?
P1 C19 H19A 109.2 . . ?
Si1 C19 H19A 109.2 . . ?
P1 C19 H19B 109.2 . . ?
Si1 C19 H19B 109.2 . . ?
H19A C19 H19B 107.9 . . ?
C5 C6 C1 119.0(2) . . ?
C5 C6 C10 117.7(2) . . ?
C1 C6 C10 123.22(19) . . ?
C15 C13 C14 109.51(19) . . ?
C15 C13 Si1 116.32(16) . . ?
C14 C13 Si1 111.65(16) . . ?
C15 C13 H13 106.2 . . ?
C14 C13 H13 106.2 . . ?
Si1 C13 H13 106.2 . . ?
C6 C10 C12 112.1(2) . . ?
C6 C10 C11 109.8(2) . . ?
C12 C10 C11 109.9(2) . . ?
C6 C10 H10 108.3 . . ?
C12 C10 H10 108.3 . . ?
C11 C10 H10 108.3 . . ?
C18 C16 C17 109.1(2) . . ?
C18 C16 Si1 116.32(17) . . ?
C17 C16 Si1 114.44(18) . . ?
C18 C16 H16 105.3 . . ?
C17 C16 H16 105.3 . . ?
Si1 C16 H16 105.3 . . ?
C3 C2 C1 119.2(2) . . ?
C3 C2 C7 117.6(2) . . ?
C1 C2 C7 123.00(19) . . ?
C16 C18 H18A 109.5 . . ?
C16 C18 H18B 109.5 . . ?
H18A C18 H18B 109.5 . . ?
C16 C18 H18C 109.5 . . ?
H18A C18 H18C 109.5 . . ?
H18B C18 H18C 109.5 . . ?
C2 C7 C8 113.35(19) . . ?
C2 C7 C9 109.72(19) . . ?
C8 C7 C9 108.88(19) . . ?
C2 C7 H7 108.3 . . ?
C8 C7 H7 108.3 . . ?
C9 C7 H7 108.3 . . ?
C13 C15 H15A 109.5 . . ?
C13 C15 H15B 109.5 . . ?
H15A C15 H15B 109.5 . . ?
C13 C15 H15C 109.5 . . ?
H15A C15 H15C 109.5 . . ?
H15B C15 H15C 109.5 . . ?
C22 C21 C20 120.5(2) . . ?
C22 C21 H21 119.8 . . ?
C20 C21 H21 119.8 . . ?
C24 C23 C22 119.7(2) . . ?
C24 C23 H23 120.1 . . ?
C22 C23 H23 120.1 . . ?
C20 C25 C24 120.5(2) . . ?
C20 C25 H25 119.8 . . ?
C24 C25 H25 119.8 . . ?
C13 C14 H14A 109.5 . . ?
C13 C14 H14B 109.5 . . ?
H14A C14 H14B 109.5 . . ?
C13 C14 H14C 109.5 . . ?
H14A C14 H14C 109.5 . . ?
H14B C14 H14C 109.5 . . ?
C4 C5 C6 121.4(2) . . ?
C4 C5 H5 119.3 . . ?
C6 C5 H5 119.3 . . ?
C7 C9 H9A 109.5 . . ?
C7 C9 H9B 109.5 . . ?
H9A C9 H9B 109.5 . . ?
C7 C9 H9C 109.5 . . ?
H9A C9 H9C 109.5 . . ?
H9B C9 H9C 109.5 . . ?
C10 C12 H12A 109.5 . . ?
C10 C12 H12B 109.5 . . ?
H12A C12 H12B 109.5 . . ?
C10 C12 H12C 109.5 . . ?
H12A C12 H12C 109.5 . . ?
H12B C12 H12C 109.5 . . ?
C23 C22 C21 120.3(2) . . ?
C23 C22 H22 119.8 . . ?
C21 C22 H22 119.8 . . ?
C23 C24 C25 120.4(2) . . ?
C23 C24 H24 119.8 . . ?
C25 C24 H24 119.8 . . ?
C7 C8 H8A 109.5 . . ?
C7 C8 H8B 109.5 . . ?
H8A C8 H8B 109.5 . . ?
C7 C8 H8C 109.5 . . ?
H8A C8 H8C 109.5 . . ?
H8B C8 H8C 109.5 . . ?
C16 C17 H17A 109.5 . . ?
C16 C17 H17B 109.5 . . ?
H17A C17 H17B 109.5 . . ?
C16 C17 H17C 109.5 . . ?
H17A C17 H17C 109.5 . . ?
H17B C17 H17C 109.5 . . ?
C4 C3 C2 121.6(2) . . ?
C4 C3 H3 119.2 . . ?
C2 C3 H3 119.2 . . ?
C5 C4 C3 119.6(2) . . ?
C5 C4 H4 120.2 . . ?
C3 C4 H4 120.2 . . ?
C10 C11 H11A 109.5 . . ?
C10 C11 H11B 109.5 . . ?
H11A C11 H11B 109.5 . . ?
C10 C11 H11C 109.5 . . ?
H11A C11 H11C 109.5 . . ?
H11B C11 H11C 109.5 . . ?

_refine_diff_density_max         0.321
_refine_diff_density_min         -0.264
_refine_diff_density_rms         0.058

_shelx_res_file                  
;
REM Old TITL P21n in P2(1)/n
REM SHELXT solution in P2(1)/n: R1 0.085, Rweak 0.004, Alpha 0.060
REM <I/s>   0.558 for  344 systematic absences,  Orientation as input
REM Formula found by SHELXT:  C25 O Si P Ge
REM  C:\XRay\AS11\P21n_a.res in P2(1)/n
REM wR2 = 0.0711, GooF = S = 1.172, Restrained GooF = 1.172 for all data
REM R1 = 0.0300 for 4233 Fo > 4sig(Fo) and 0.0390 for all 4896 data
REM 270 parameters refined using 0 restraints
REM Highest difference peak  0.334,  deepest hole -0.264,  1-sigma level  0.059
REM  C:\XRay\AS11\P21n_a.res in P2(1)/n
REM wR2 = 0.0688, GooF = S = 1.136, Restrained GooF = 1.136 for all data
REM R1 = 0.0295 for 4230 Fo > 4sig(Fo) and 0.0386 for all 4893 data
REM 270 parameters refined using 0 restraints
REM Highest difference peak  0.321,  deepest hole -0.263,  1-sigma level  0.058
REM  C:\XRay\AS11\P21n_a.res in P2(1)/n
REM wR2 = 0.0696, GooF = S = 1.142, Restrained GooF = 1.142 for all data
REM R1 = 0.0295 for 4230 Fo > 4sig(Fo) and 0.0386 for all 4893 data
REM 270 parameters refined using 0 restraints
REM Highest difference peak  0.321,  deepest hole -0.264,  1-sigma level  0.058
TITL C:\XRay\AS11\P21n_a.res in P2(1)/n
    C:\XRay\4_T_SH~1\AS11_P~1\P21n_a.res
    created by SHELXL-2018/3 at 15:43:58 on 13-Aug-2025
CELL 0.71073 15.5000 9.0400 18.0500 90.000 99.300 90.000
ZERR 2.0000 0.0031 0.0018 0.0036 0.000 0.030 0.000
LATT 1
SYMM 0.5-X, 0.5+Y, 0.5-Z
SFAC C H N SI P GE
UNIT 100 152 4 4 4 4
MERG 2
OMIT -2 52
FMAP 2
GRID
PLAN 20
TEMP -123
BOND $H
OMIT      -5   5   1
OMIT      -9   6   3
OMIT     -15   4   4
L.S. 20
ACTA
WGHT    0.027000    2.056100
FVAR       0.44010
GE1   6    0.394506    0.627642    0.477337    11.00000    0.01777    0.01732 =
         0.02030    0.00118    0.00415    0.00058
P1    5    0.480018    0.440210    0.420266    11.00000    0.01770    0.02116 =
         0.01547   -0.00088    0.00491    0.00094
SI1   4    0.324132    0.294870    0.481247    11.00000    0.01915    0.01711 =
         0.01918    0.00050    0.00599   -0.00036
N1    3    0.304416    0.484661    0.483149    11.00000    0.01652    0.01585 =
         0.02297    0.00030    0.00547    0.00104
C1    1    0.218202    0.550620    0.472340    11.00000    0.01915    0.01848 =
         0.02232    0.00196    0.00520   -0.00081
C20   1    0.499390    0.465455    0.323707    11.00000    0.01944    0.02831 =
         0.01636   -0.00187    0.00413   -0.00510
C19   1    0.408388    0.276415    0.415950    11.00000    0.02263    0.02042 =
         0.02258   -0.00269    0.00756   -0.00018
AFIX  23
H19A  2    0.444551    0.187396    0.429990    11.00000   -1.20000
H19B  2    0.377896    0.263057    0.363804    11.00000   -1.20000
AFIX   0
C6    1    0.181995    0.603083    0.534606    11.00000    0.02253    0.02690 =
         0.02206    0.00090    0.00664    0.00101
C13   1    0.223778    0.185242    0.439306    11.00000    0.02295    0.02372 =
         0.02406   -0.00126    0.00521   -0.00349
AFIX  13
H13   2    0.205090    0.225179    0.387535    11.00000   -1.20000
AFIX   0
C10   1    0.231320    0.602571    0.614256    11.00000    0.02878    0.02843 =
         0.02145   -0.00205    0.00570    0.00494
AFIX  13
H10   2    0.287459    0.547815    0.614698    11.00000   -1.20000
AFIX   0
C16   1    0.377879    0.224319    0.576510    11.00000    0.03374    0.02178 =
         0.02244    0.00245    0.00128   -0.00122
AFIX  13
H16   2    0.419222    0.304279    0.597679    11.00000   -1.20000
AFIX   0
C2    1    0.169985    0.567556    0.399221    11.00000    0.02112    0.02805 =
         0.02227    0.00004    0.00487    0.00100
C18   1    0.434273    0.084910    0.576521    11.00000    0.03429    0.03293 =
         0.03909    0.01144    0.00171    0.00552
AFIX 137
H18A  2    0.458733    0.058446    0.628314    11.00000   -1.50000
H18B  2    0.481948    0.103971    0.548146    11.00000   -1.50000
H18C  2    0.398172    0.003236    0.553109    11.00000   -1.50000
AFIX   0
C7    1    0.207510    0.531977    0.328306    11.00000    0.02730    0.02866 =
         0.02035    0.00083    0.00375    0.00612
AFIX  13
H7    2    0.256838    0.460585    0.341743    11.00000   -1.20000
AFIX   0
C15   1    0.143795    0.198215    0.479522    11.00000    0.02811    0.03687 =
         0.05032   -0.00752    0.01668   -0.00934
AFIX 137
H15A  2    0.094917    0.142190    0.451650    11.00000   -1.50000
H15B  2    0.127153    0.302456    0.482044    11.00000   -1.50000
H15C  2    0.158383    0.158262    0.530480    11.00000   -1.50000
AFIX   0
C21   1    0.539473    0.351736    0.289382    11.00000    0.03445    0.02752 =
         0.02528   -0.00280    0.00927   -0.00097
AFIX  43
H21   2    0.553150    0.261108    0.315271    11.00000   -1.20000
AFIX   0
C23   1    0.538640    0.500363    0.178846    11.00000    0.03522    0.05044 =
         0.01894   -0.00123    0.01155   -0.00344
AFIX  43
H23   2    0.551866    0.512321    0.129607    11.00000   -1.20000
AFIX   0
C25   1    0.479336    0.596290    0.284364    11.00000    0.03174    0.03503 =
         0.02169    0.00109    0.00754    0.00509
AFIX  43
H25   2    0.452362    0.675014    0.306946    11.00000   -1.20000
AFIX   0
C14   1    0.245533    0.020741    0.429754    11.00000    0.03830    0.02542 =
         0.04469   -0.00887    0.00874   -0.00416
AFIX 137
H14A  2    0.256632   -0.027061    0.479109    11.00000   -1.50000
H14B  2    0.297670    0.012578    0.405701    11.00000   -1.50000
H14C  2    0.196137   -0.027930    0.398378    11.00000   -1.50000
AFIX   0
C5    1    0.097895    0.663159    0.522490    11.00000    0.02902    0.05289 =
         0.02731   -0.00101    0.01126    0.01218
AFIX  43
H5    2    0.072903    0.696548    0.564209    11.00000   -1.20000
AFIX   0
C9    1    0.243881    0.673134    0.297924    11.00000    0.03845    0.04221 =
         0.02556    0.00402    0.00669   -0.00442
AFIX 137
H9A   2    0.196124    0.743499    0.283054    11.00000   -1.50000
H9B   2    0.271375    0.648712    0.254249    11.00000   -1.50000
H9C   2    0.287411    0.717491    0.337032    11.00000   -1.50000
AFIX   0
C12   1    0.179901    0.525956    0.668823    11.00000    0.04767    0.05307 =
         0.02585    0.00463    0.01600    0.01184
AFIX 137
H12A  2    0.128961    0.586241    0.674894    11.00000   -1.50000
H12B  2    0.217449    0.513941    0.717612    11.00000   -1.50000
H12C  2    0.160344    0.428589    0.648929    11.00000   -1.50000
AFIX   0
C22   1    0.559515    0.370245    0.217535    11.00000    0.03665    0.04159 =
         0.02735   -0.01051    0.01433    0.00079
AFIX  43
H22   2    0.587711    0.292894    0.195021    11.00000   -1.20000
AFIX   0
C24   1    0.498502    0.612971    0.211951    11.00000    0.04622    0.04201 =
         0.02410    0.00978    0.00900    0.00677
AFIX  43
H24   2    0.483812    0.702452    0.185281    11.00000   -1.20000
AFIX   0
C8    1    0.140837    0.462749    0.266354    11.00000    0.05228    0.03781 =
         0.02761   -0.00575    0.00420   -0.00446
AFIX 137
H8A   2    0.115908    0.373907    0.285735    11.00000   -1.50000
H8B   2    0.169782    0.435894    0.223838    11.00000   -1.50000
H8C   2    0.094077    0.534062    0.249769    11.00000   -1.50000
AFIX   0
C17   1    0.315035    0.204540    0.633628    11.00000    0.06883    0.04401 =
         0.02954    0.01098    0.02084    0.01317
AFIX 137
H17A  2    0.281567    0.112989    0.622579    11.00000   -1.50000
H17B  2    0.274815    0.288808    0.630262    11.00000   -1.50000
H17C  2    0.348704    0.199229    0.684416    11.00000   -1.50000
AFIX   0
C3    1    0.086743    0.628122    0.390592    11.00000    0.02927    0.06446 =
         0.02428    0.00269   -0.00035    0.01506
AFIX  43
H3    2    0.053930    0.637527    0.341602    11.00000   -1.20000
AFIX   0
C4    1    0.050486    0.675017    0.451465    11.00000    0.02393    0.07734 =
         0.03617    0.00155    0.00597    0.02170
AFIX  43
H4    2   -0.006878    0.715255    0.444365    11.00000   -1.20000
AFIX   0
C11   1    0.253113    0.762228    0.640156    11.00000    0.04664    0.03653 =
         0.04660   -0.01236   -0.00220    0.00397
AFIX 137
H11A  2    0.291095    0.807279    0.607974    11.00000   -1.50000
H11B  2    0.283180    0.761593    0.692270    11.00000   -1.50000
H11C  2    0.198952    0.819560    0.636728    11.00000   -1.50000
AFIX   0
HKLF 4


REM  C:\XRay\AS11\P21n_a.res in P2(1)/n
REM wR2 = 0.0696, GooF = S = 1.142, Restrained GooF = 1.142 for all data
REM R1 = 0.0295 for 4230 Fo > 4sig(Fo) and 0.0386 for all 4893 data
REM 270 parameters refined using 0 restraints

END

WGHT      0.0270      2.0560

REM Highest difference peak  0.321,  deepest hole -0.264,  1-sigma level  0.058
Q1    1   0.2741  0.2296  0.4608  11.00000  0.05    0.32
Q2    1   0.4424  0.5456  0.4447  11.00000  0.05    0.30
Q3    1   0.4388  0.3654  0.4187  11.00000  0.05    0.29
Q4    1   0.1819  0.5376  0.3601  11.00000  0.05    0.29
Q5    1   0.1635  0.5147  0.3027  11.00000  0.05    0.29
Q6    1   0.4892  0.4609  0.3636  11.00000  0.05    0.28
Q7    1   0.3642  0.2493  0.5304  11.00000  0.05    0.28
Q8    1   0.3392  0.5385  0.4901  11.00000  0.05    0.28
Q9    1   0.1355  0.5891  0.5303  11.00000  0.05    0.28
Q10   1   0.4639  0.5149  0.2897  11.00000  0.05    0.28
Q11   1   0.3674  0.2863  0.4440  11.00000  0.05    0.28
Q12   1   0.3600  0.6989  0.5042  11.00000  0.05    0.27
Q13   1   0.2052  0.5902  0.5027  11.00000  0.05    0.27
Q14   1   0.3614  0.6641  0.5107  11.00000  0.05    0.26
Q15   1   0.5169  0.5512  0.3185  11.00000  0.05    0.26
Q16   1   0.2200  0.5943  0.3138  11.00000  0.05    0.26
Q17   1   0.1985  0.5912  0.4356  11.00000  0.05    0.26
Q18   1   0.5391  0.4254  0.4737  11.00000  0.05    0.25
Q19   1   0.5381  0.3676  0.2524  11.00000  0.05    0.25
Q20   1   0.2063  0.6110  0.5753  11.00000  0.05    0.25
;
_shelx_res_checksum              29564
####################################################################### 
# 
# This file contains crystal structure data downloaded from the 
# Cambridge Structural Database (CSD) hosted by the Cambridge 
# Crystallographic Data Centre (CCDC).
# 
# Full information about CCDC data access policies and citation 
# guidelines are available at http://www.ccdc.cam.ac.uk/access/V1 
# 
# Audit and citation data items may have been added by the CCDC. 
# Please retain this information to preserve the provenance of 
# this file and to allow appropriate attribution of the data. 
# 
#######################################################################

data_7
_database_code_depnum_ccdc_archive 'CCDC 2434139'
loop_
_audit_author_name
_audit_author_address
'Terrance Hadlington'
;TU Munich
Germany
;
_audit_update_record             
;
2025-08-14 deposited with the CCDC.	2025-09-15 downloaded from the CCDC.
;

_audit_creation_method           SHELXL-2018/3
_shelx_SHELXL_version_number     2018/3
_chemical_name_systematic        ?
_chemical_name_common            ?
_chemical_melting_point          ?
_chemical_formula_moiety         'C62 H86 Ge2 N2 P2 Si2'
_chemical_formula_sum            'C62 H86 Ge2 N2 P2 Si2'
_chemical_formula_weight         1122.62

loop_
_atom_type_symbol
_atom_type_description
_atom_type_scat_dispersion_real
_atom_type_scat_dispersion_imag
_atom_type_scat_source
C C 0.0033 0.0016 'International Tables Vol C Tables 4.2.6.8 and 6.1.1.4'
H H 0.0000 0.0000 'International Tables Vol C Tables 4.2.6.8 and 6.1.1.4'
N N 0.0061 0.0033 'International Tables Vol C Tables 4.2.6.8 and 6.1.1.4'
Si Si 0.0817 0.0704 'International Tables Vol C Tables 4.2.6.8 and 6.1.1.4'
P P 0.1023 0.0942 'International Tables Vol C Tables 4.2.6.8 and 6.1.1.4'
Ge Ge 0.1547 1.8001 'International Tables Vol C Tables 4.2.6.8 and 6.1.1.4'

_space_group_crystal_system      monoclinic
_space_group_IT_number           14
_space_group_name_H-M_alt        'P 21/n'
_space_group_name_Hall           '-P 2yn'

_shelx_space_group_comment       
;
The symmetry employed for this shelxl refinement is uniquely defined
by the following loop, which should always be used as a source of
symmetry information in preference to the above space-group names.
They are only intended as comments.
;

loop_
_space_group_symop_operation_xyz
'x, y, z'
'-x+1/2, y+1/2, -z+1/2'
'-x, -y, -z'
'x-1/2, -y-1/2, z-1/2'

_cell_length_a                   13.860(3)
_cell_length_b                   10.420(2)
_cell_length_c                   20.490(4)
_cell_angle_alpha                90
_cell_angle_beta                 93.40(3)
_cell_angle_gamma                90
_cell_volume                     2954.0(10)
_cell_formula_units_Z            2
_cell_measurement_temperature    150(2)
_cell_measurement_reflns_used    2000
_cell_measurement_theta_min      1.92
_cell_measurement_theta_max      32.50

_exptl_crystal_description       block
_exptl_crystal_colour            orange-purple
_exptl_crystal_density_diffrn    1.262
_exptl_crystal_F_000             1188
_exptl_crystal_size_max          0.21
_exptl_crystal_size_mid          0.20
_exptl_crystal_size_min          0.14
_exptl_absorpt_coefficient_mu    1.151
_exptl_absorpt_correction_type   empirical
_exptl_absorpt_correction_T_min  0.785
_exptl_absorpt_correction_T_max  1.000
_exptl_absorpt_process_details   'STOE X-AREA 1.76'

_diffrn_ambient_temperature      150(2)
_diffrn_source                   'Genix 3D HF Mo'
_diffrn_source_voltage           50
_diffrn_source_current           1.000
_diffrn_source_power             0.050
_diffrn_radiation_type           'Mo K\a'
_diffrn_radiation_wavelength     0.71073
_diffrn_radiation_monochromator  'Graded multilayer mirror'
_diffrn_radiation_collimation    '0.6 mm diameter'
_diffrn_measurement_device_type  'STOE StadiVari'
_diffrn_measurement_method       '\w scans'
_diffrn_detector                 Pilatus300K
_diffrn_detector_area_resol_mean 5.81
_diffrn_reflns_number            14111
_diffrn_reflns_av_unetI/netI     0.0982
_diffrn_reflns_av_R_equivalents  0.0693
_diffrn_reflns_limit_h_min       -17
_diffrn_reflns_limit_h_max       17
_diffrn_reflns_limit_k_min       -12
_diffrn_reflns_limit_k_max       12
_diffrn_reflns_limit_l_min       -23
_diffrn_reflns_limit_l_max       25
_diffrn_reflns_theta_min         1.991
_diffrn_reflns_theta_max         25.997
_diffrn_reflns_theta_full        25.242
_diffrn_measured_fraction_theta_max 0.993
_diffrn_measured_fraction_theta_full 0.993
_diffrn_reflns_Laue_measured_fraction_max 0.993
_diffrn_reflns_Laue_measured_fraction_full 0.993
_diffrn_reflns_point_group_measured_fraction_max 0.993
_diffrn_reflns_point_group_measured_fraction_full 0.993
_reflns_number_total             5768
_reflns_number_gt                3671
_reflns_threshold_expression     'I > 2\s(I)'
_reflns_Friedel_coverage         0.000
_reflns_Friedel_fraction_max     .
_reflns_Friedel_fraction_full    .

_reflns_special_details          
;
 Reflections were merged by SHELXL according to the crystal
 class for the calculation of statistics and refinement.
 
 _reflns_Friedel_fraction is defined as the number of unique
 Friedel pairs measured divided by the number that would be
 possible theoretically, ignoring centric projections and
 systematic absences.
;

_computing_data_collection       'STOE X-AREA 1.76'
_computing_cell_refinement       'STOE X-AREA 1.76'
_computing_data_reduction        'STOE X-AREA 1.76'
_computing_structure_solution    SHELXT-2018/2
_computing_structure_refinement  'SHELXL-2018/3 (Sheldrick, 2018)'
_computing_molecular_graphics    'MERCURY 2020.1'
_computing_publication_material  'MERCURY 2020.1'
_refine_special_details          ?
_refine_ls_structure_factor_coef Fsqd
_refine_ls_matrix_type           full
_refine_ls_weighting_scheme      calc
_refine_ls_weighting_details     
'w=1/[\s^2^(Fo^2^)+(0.0818P)^2^] where P=(Fo^2^+2Fc^2^)/3'
_atom_sites_solution_primary     ?
_atom_sites_solution_secondary   ?
_atom_sites_solution_hydrogens   geom
_refine_ls_hydrogen_treatment    constr
_refine_ls_extinction_method     none
_refine_ls_extinction_coef       .
_refine_ls_number_reflns         5768
_refine_ls_number_parameters     324
_refine_ls_number_restraints     0
_refine_ls_R_factor_all          0.1025
_refine_ls_R_factor_gt           0.0576
_refine_ls_wR_factor_ref         0.1547
_refine_ls_wR_factor_gt          0.1300
_refine_ls_goodness_of_fit_ref   0.981
_refine_ls_restrained_S_all      0.981
_refine_ls_shift/su_max          0.000
_refine_ls_shift/su_mean         0.000

loop_
_atom_site_label
_atom_site_type_symbol
_atom_site_fract_x
_atom_site_fract_y
_atom_site_fract_z
_atom_site_U_iso_or_equiv
_atom_site_adp_type
_atom_site_occupancy
_atom_site_site_symmetry_order
_atom_site_calc_flag
_atom_site_refinement_flags_posn
_atom_site_refinement_flags_adp
_atom_site_refinement_flags_occupancy
_atom_site_disorder_assembly
_atom_site_disorder_group
Ge1 Ge 0.55161(4) 0.55862(5) 0.45682(2) 0.02408(16) Uani 1 1 d . . . . .
P1 P 0.68299(9) 0.39940(12) 0.41450(6) 0.0262(3) Uani 1 1 d . . . . .
Si1 Si 0.54615(10) 0.52644(12) 0.31039(6) 0.0244(3) Uani 1 1 d . . . . .
N1 N 0.4744(3) 0.5246(3) 0.37703(17) 0.0247(9) Uani 1 1 d . . . . .
C1 C 0.3751(3) 0.4885(4) 0.37237(19) 0.0221(10) Uani 1 1 d . . . . .
C26 C 0.7387(4) 0.2408(5) 0.4289(2) 0.0304(11) Uani 1 1 d . . . . .
C19 C 0.6373(3) 0.3927(4) 0.3297(2) 0.0281(11) Uani 1 1 d . . . . .
H19A H 0.606094 0.308536 0.320882 0.034 Uiso 1 1 calc R U . . .
H19B H 0.691845 0.401005 0.300878 0.034 Uiso 1 1 calc R U . . .
C6 C 0.3033(4) 0.5838(4) 0.3600(2) 0.0267(11) Uani 1 1 d . . . . .
C10 C 0.3328(4) 0.7237(4) 0.3535(2) 0.0300(11) Uani 1 1 d . . . . .
H10 H 0.393729 0.724877 0.329683 0.036 Uiso 1 1 calc R U . . .
C31 C 0.6842(4) 0.1300(5) 0.4173(2) 0.0337(12) Uani 1 1 d . . . . .
H31 H 0.619572 0.137147 0.399469 0.040 Uiso 1 1 calc R U . . .
C7 C 0.4185(4) 0.2489(4) 0.3880(2) 0.0295(11) Uani 1 1 d . . . . .
H7 H 0.483309 0.287162 0.399910 0.035 Uiso 1 1 calc R U . . .
C5 C 0.2068(4) 0.5484(5) 0.3525(2) 0.0337(12) Uani 1 1 d . . . . .
H5 H 0.158815 0.612184 0.343638 0.040 Uiso 1 1 calc R U . . .
C16 C 0.6230(4) 0.6755(5) 0.3034(2) 0.0320(11) Uani 1 1 d . . . . .
H16 H 0.669445 0.674043 0.342625 0.038 Uiso 1 1 calc R U . . .
C4 C 0.1799(4) 0.4214(5) 0.3576(2) 0.0378(13) Uani 1 1 d . . . . .
H4 H 0.113509 0.398617 0.352500 0.045 Uiso 1 1 calc R U . . .
C20 C 0.7909(3) 0.4994(4) 0.4157(2) 0.0281(11) Uani 1 1 d . . . . .
C2 C 0.3458(4) 0.3572(4) 0.3776(2) 0.0282(11) Uani 1 1 d . . . . .
C13 C 0.4734(4) 0.4833(5) 0.2322(2) 0.0307(11) Uani 1 1 d . . . . .
H13 H 0.420213 0.425702 0.245216 0.037 Uiso 1 1 calc R U . . .
C21 C 0.8536(4) 0.5021(5) 0.3659(2) 0.0347(12) Uani 1 1 d . . . . .
H21 H 0.838164 0.454973 0.326971 0.042 Uiso 1 1 calc R U . . .
C3 C 0.2478(4) 0.3280(5) 0.3700(2) 0.0343(12) Uani 1 1 d . . . . .
H3 H 0.227694 0.241258 0.373485 0.041 Uiso 1 1 calc R U . . .
C25 C 0.8155(4) 0.5696(5) 0.4722(2) 0.0330(12) Uani 1 1 d . . . . .
H25 H 0.772787 0.570491 0.506801 0.040 Uiso 1 1 calc R U . . .
C8 C 0.4255(4) 0.1701(5) 0.3247(2) 0.0347(12) Uani 1 1 d . . . . .
H8A H 0.361875 0.134588 0.311451 0.052 Uiso 1 1 calc R U . . .
H8B H 0.471799 0.099866 0.332564 0.052 Uiso 1 1 calc R U . . .
H8C H 0.447361 0.225700 0.289956 0.052 Uiso 1 1 calc R U . . .
C17 C 0.5732(4) 0.8066(5) 0.3050(3) 0.0397(13) Uani 1 1 d . . . . .
H17A H 0.621956 0.874637 0.304327 0.060 Uiso 1 1 calc R U . . .
H17B H 0.538161 0.813821 0.345034 0.060 Uiso 1 1 calc R U . . .
H17C H 0.527706 0.815205 0.266835 0.060 Uiso 1 1 calc R U . . .
C30 C 0.7221(4) 0.0100(5) 0.4314(2) 0.0416(14) Uani 1 1 d . . . . .
H30 H 0.684058 -0.064335 0.422104 0.050 Uiso 1 1 calc R U . . .
C9 C 0.3920(4) 0.1582(5) 0.4429(2) 0.0410(14) Uani 1 1 d . . . . .
H9A H 0.386369 0.207230 0.483331 0.062 Uiso 1 1 calc R U . . .
H9B H 0.442453 0.092863 0.449757 0.062 Uiso 1 1 calc R U . . .
H9C H 0.330147 0.116319 0.430861 0.062 Uiso 1 1 calc R U . . .
C22 C 0.9385(4) 0.5722(5) 0.3715(3) 0.0386(13) Uani 1 1 d . . . . .
H22 H 0.980204 0.574061 0.336306 0.046 Uiso 1 1 calc R U . . .
C23 C 0.9625(4) 0.6392(5) 0.4280(3) 0.0416(13) Uani 1 1 d . . . . .
H23 H 1.021201 0.686368 0.432199 0.050 Uiso 1 1 calc R U . . .
C12 C 0.2595(4) 0.8064(5) 0.3145(2) 0.0409(13) Uani 1 1 d . . . . .
H12A H 0.242847 0.765528 0.272218 0.061 Uiso 1 1 calc R U . . .
H12B H 0.287287 0.891314 0.307285 0.061 Uiso 1 1 calc R U . . .
H12C H 0.201073 0.815466 0.338803 0.061 Uiso 1 1 calc R U . . .
C24 C 0.9009(4) 0.6377(5) 0.4788(3) 0.0376(12) Uani 1 1 d . . . . .
H24 H 0.917400 0.683329 0.518029 0.045 Uiso 1 1 calc R U . . .
C14 C 0.5309(4) 0.4067(5) 0.1838(2) 0.0443(14) Uani 1 1 d . . . . .
H14A H 0.487731 0.380097 0.146640 0.066 Uiso 1 1 calc R U . . .
H14B H 0.558962 0.330615 0.205653 0.066 Uiso 1 1 calc R U . . .
H14C H 0.582747 0.460484 0.168132 0.066 Uiso 1 1 calc R U . . .
C15 C 0.4246(4) 0.5968(5) 0.1963(2) 0.0430(14) Uani 1 1 d . . . . .
H15A H 0.473977 0.653310 0.179630 0.064 Uiso 1 1 calc R U . . .
H15B H 0.385920 0.644739 0.226552 0.064 Uiso 1 1 calc R U . . .
H15C H 0.382462 0.564987 0.159707 0.064 Uiso 1 1 calc R U . . .
C27 C 0.8322(4) 0.2268(5) 0.4568(3) 0.0421(13) Uani 1 1 d . . . . .
H27 H 0.870752 0.300602 0.466160 0.051 Uiso 1 1 calc R U . . .
C11 C 0.3561(4) 0.7859(5) 0.4204(2) 0.0400(13) Uani 1 1 d . . . . .
H11A H 0.297035 0.791260 0.444342 0.060 Uiso 1 1 calc R U . . .
H11B H 0.381855 0.872414 0.414329 0.060 Uiso 1 1 calc R U . . .
H11C H 0.404228 0.733909 0.445405 0.060 Uiso 1 1 calc R U . . .
C18 C 0.6861(4) 0.6675(5) 0.2440(3) 0.0502(15) Uani 1 1 d . . . . .
H18A H 0.646032 0.684148 0.203887 0.075 Uiso 1 1 calc R U . . .
H18B H 0.714535 0.581640 0.241892 0.075 Uiso 1 1 calc R U . . .
H18C H 0.737715 0.731679 0.248592 0.075 Uiso 1 1 calc R U . . .
C29 C 0.8150(4) -0.0025(5) 0.4587(3) 0.0450(14) Uani 1 1 d . . . . .
H29 H 0.840886 -0.085004 0.468818 0.054 Uiso 1 1 calc R U . . .
C28 C 0.8694(5) 0.1054(6) 0.4712(3) 0.0523(16) Uani 1 1 d . . . . .
H28 H 0.933435 0.097197 0.489983 0.063 Uiso 1 1 calc R U . . .

loop_
_atom_site_aniso_label
_atom_site_aniso_U_11
_atom_site_aniso_U_22
_atom_site_aniso_U_33
_atom_site_aniso_U_23
_atom_site_aniso_U_13
_atom_site_aniso_U_12
Ge1 0.0253(3) 0.0229(2) 0.0239(2) -0.0015(2) 0.00009(19) -0.0015(2)
P1 0.0252(7) 0.0259(6) 0.0273(6) 0.0003(5) 0.0008(5) -0.0005(6)
Si1 0.0266(7) 0.0235(6) 0.0232(6) 0.0008(5) 0.0018(5) 0.0005(6)
N1 0.025(2) 0.0199(19) 0.029(2) -0.0008(15) -0.0011(17) -0.0005(18)
C1 0.019(2) 0.030(2) 0.017(2) -0.0022(18) 0.0006(18) -0.005(2)
C26 0.033(3) 0.029(3) 0.030(2) -0.004(2) 0.005(2) 0.003(2)
C19 0.028(3) 0.028(2) 0.029(2) -0.0028(19) 0.005(2) -0.002(2)
C6 0.027(3) 0.030(3) 0.023(2) -0.0003(18) 0.002(2) -0.003(2)
C10 0.033(3) 0.028(2) 0.029(2) -0.0045(19) 0.000(2) 0.003(2)
C31 0.039(3) 0.032(3) 0.030(2) 0.003(2) -0.004(2) 0.002(3)
C7 0.034(3) 0.022(2) 0.032(2) -0.0013(19) 0.000(2) -0.007(2)
C5 0.030(3) 0.034(3) 0.036(3) -0.004(2) -0.001(2) 0.003(3)
C16 0.029(3) 0.030(3) 0.038(3) 0.003(2) 0.007(2) -0.006(2)
C4 0.030(3) 0.048(3) 0.036(3) -0.007(2) 0.001(2) -0.007(3)
C20 0.028(3) 0.024(2) 0.033(2) 0.003(2) -0.002(2) 0.006(2)
C2 0.033(3) 0.023(2) 0.028(2) -0.0008(19) 0.002(2) -0.005(2)
C13 0.030(3) 0.033(3) 0.029(2) 0.003(2) 0.002(2) 0.005(2)
C21 0.029(3) 0.039(3) 0.036(3) -0.001(2) 0.002(2) -0.001(3)
C3 0.034(3) 0.034(3) 0.035(3) -0.003(2) 0.004(2) -0.008(3)
C25 0.034(3) 0.032(3) 0.033(3) 0.003(2) -0.003(2) 0.000(3)
C8 0.042(3) 0.030(3) 0.032(3) -0.003(2) 0.001(2) -0.001(3)
C17 0.040(3) 0.030(3) 0.049(3) 0.005(2) -0.002(3) -0.010(3)
C30 0.058(4) 0.025(3) 0.041(3) 0.003(2) 0.000(3) -0.002(3)
C9 0.056(4) 0.026(3) 0.041(3) 0.003(2) 0.004(3) -0.006(3)
C22 0.025(3) 0.043(3) 0.047(3) 0.010(2) 0.002(2) -0.001(3)
C23 0.031(3) 0.034(3) 0.058(3) 0.009(3) -0.012(3) -0.007(3)
C12 0.043(3) 0.036(3) 0.043(3) 0.004(2) -0.003(3) 0.003(3)
C24 0.031(3) 0.036(3) 0.045(3) -0.002(2) -0.002(2) -0.006(3)
C14 0.054(4) 0.042(3) 0.037(3) -0.009(2) 0.004(3) 0.008(3)
C15 0.052(4) 0.042(3) 0.033(3) -0.007(2) -0.009(3) 0.017(3)
C27 0.035(3) 0.036(3) 0.054(3) 0.009(3) -0.009(3) 0.002(3)
C11 0.052(4) 0.028(3) 0.040(3) -0.005(2) 0.000(3) 0.009(3)
C18 0.054(4) 0.045(3) 0.053(3) 0.013(3) 0.020(3) -0.004(3)
C29 0.049(4) 0.028(3) 0.057(4) 0.008(3) 0.004(3) 0.009(3)
C28 0.040(3) 0.042(3) 0.073(4) 0.014(3) -0.010(3) 0.007(3)

_geom_special_details            
;
 All esds (except the esd in the dihedral angle between two l.s. planes)
 are estimated using the full covariance matrix.  The cell esds are taken
 into account individually in the estimation of esds in distances, angles
 and torsion angles; correlations between esds in cell parameters are only
 used when they are defined by crystal symmetry.  An approximate (isotropic)
 treatment of cell esds is used for estimating esds involving l.s. planes.
;

loop_
_geom_bond_atom_site_label_1
_geom_bond_atom_site_label_2
_geom_bond_distance
_geom_bond_site_symmetry_2
_geom_bond_publ_flag
Ge1 N1 1.933(4) . ?
Ge1 Ge1 2.6402(11) 3_666 ?
Ge1 P1 2.6472(14) . ?
P1 C19 1.815(5) . ?
P1 C20 1.822(5) . ?
P1 C26 1.840(5) . ?
Si1 N1 1.736(4) . ?
Si1 C16 1.893(5) . ?
Si1 C13 1.896(5) . ?
Si1 C19 1.907(5) . ?
N1 C1 1.425(5) . ?
C1 C6 1.418(6) . ?
C1 C2 1.433(6) . ?
C26 C27 1.393(7) . ?
C26 C31 1.393(7) . ?
C19 H19A 0.9900 . ?
C19 H19B 0.9900 . ?
C6 C5 1.387(7) . ?
C6 C10 1.522(6) . ?
C10 C12 1.523(7) . ?
C10 C11 1.533(6) . ?
C10 H10 1.0000 . ?
C31 C30 1.380(7) . ?
C31 H31 0.9500 . ?
C7 C2 1.519(7) . ?
C7 C9 1.532(6) . ?
C7 C8 1.542(6) . ?
C7 H7 1.0000 . ?
C5 C4 1.381(7) . ?
C5 H5 0.9500 . ?
C16 C17 1.532(7) . ?
C16 C18 1.542(7) . ?
C16 H16 1.0000 . ?
C4 C3 1.367(7) . ?
C4 H4 0.9500 . ?
C20 C21 1.380(6) . ?
C20 C25 1.395(6) . ?
C2 C3 1.391(7) . ?
C13 C15 1.529(7) . ?
C13 C14 1.532(7) . ?
C13 H13 1.0000 . ?
C21 C22 1.384(7) . ?
C21 H21 0.9500 . ?
C3 H3 0.9500 . ?
C25 C24 1.380(7) . ?
C25 H25 0.9500 . ?
C8 H8A 0.9800 . ?
C8 H8B 0.9800 . ?
C8 H8C 0.9800 . ?
C17 H17A 0.9800 . ?
C17 H17B 0.9800 . ?
C17 H17C 0.9800 . ?
C30 C29 1.380(8) . ?
C30 H30 0.9500 . ?
C9 H9A 0.9800 . ?
C9 H9B 0.9800 . ?
C9 H9C 0.9800 . ?
C22 C23 1.377(7) . ?
C22 H22 0.9500 . ?
C23 C24 1.385(7) . ?
C23 H23 0.9500 . ?
C12 H12A 0.9800 . ?
C12 H12B 0.9800 . ?
C12 H12C 0.9800 . ?
C24 H24 0.9500 . ?
C14 H14A 0.9800 . ?
C14 H14B 0.9800 . ?
C14 H14C 0.9800 . ?
C15 H15A 0.9800 . ?
C15 H15B 0.9800 . ?
C15 H15C 0.9800 . ?
C27 C28 1.391(7) . ?
C27 H27 0.9500 . ?
C11 H11A 0.9800 . ?
C11 H11B 0.9800 . ?
C11 H11C 0.9800 . ?
C18 H18A 0.9800 . ?
C18 H18B 0.9800 . ?
C18 H18C 0.9800 . ?
C29 C28 1.369(8) . ?
C29 H29 0.9500 . ?
C28 H28 0.9500 . ?

loop_
_geom_angle_atom_site_label_1
_geom_angle_atom_site_label_2
_geom_angle_atom_site_label_3
_geom_angle
_geom_angle_site_symmetry_1
_geom_angle_site_symmetry_3
_geom_angle_publ_flag
N1 Ge1 Ge1 100.79(11) . 3_666 ?
N1 Ge1 P1 87.99(11) . . ?
Ge1 Ge1 P1 109.89(4) 3_666 . ?
C19 P1 C20 105.9(2) . . ?
C19 P1 C26 103.8(2) . . ?
C20 P1 C26 100.1(2) . . ?
C19 P1 Ge1 97.47(16) . . ?
C20 P1 Ge1 102.54(15) . . ?
C26 P1 Ge1 143.20(15) . . ?
N1 Si1 C16 114.81(19) . . ?
N1 Si1 C13 111.2(2) . . ?
C16 Si1 C13 113.8(2) . . ?
N1 Si1 C19 103.41(19) . . ?
C16 Si1 C19 104.3(2) . . ?
C13 Si1 C19 108.3(2) . . ?
C1 N1 Si1 123.1(3) . . ?
C1 N1 Ge1 126.1(3) . . ?
Si1 N1 Ge1 110.4(2) . . ?
C6 C1 N1 119.4(4) . . ?
C6 C1 C2 118.9(4) . . ?
N1 C1 C2 121.6(4) . . ?
C27 C26 C31 117.7(5) . . ?
C27 C26 P1 122.1(4) . . ?
C31 C26 P1 119.9(4) . . ?
P1 C19 Si1 111.1(2) . . ?
P1 C19 H19A 109.4 . . ?
Si1 C19 H19A 109.4 . . ?
P1 C19 H19B 109.4 . . ?
Si1 C19 H19B 109.4 . . ?
H19A C19 H19B 108.0 . . ?
C5 C6 C1 119.7(4) . . ?
C5 C6 C10 120.5(4) . . ?
C1 C6 C10 119.8(4) . . ?
C6 C10 C12 114.4(4) . . ?
C6 C10 C11 111.7(4) . . ?
C12 C10 C11 109.2(4) . . ?
C6 C10 H10 107.0 . . ?
C12 C10 H10 107.0 . . ?
C11 C10 H10 107.0 . . ?
C30 C31 C26 121.3(5) . . ?
C30 C31 H31 119.3 . . ?
C26 C31 H31 119.3 . . ?
C2 C7 C9 112.0(4) . . ?
C2 C7 C8 110.7(4) . . ?
C9 C7 C8 108.6(4) . . ?
C2 C7 H7 108.5 . . ?
C9 C7 H7 108.5 . . ?
C8 C7 H7 108.5 . . ?
C4 C5 C6 120.6(5) . . ?
C4 C5 H5 119.7 . . ?
C6 C5 H5 119.7 . . ?
C17 C16 C18 110.0(4) . . ?
C17 C16 Si1 118.3(3) . . ?
C18 C16 Si1 111.3(3) . . ?
C17 C16 H16 105.4 . . ?
C18 C16 H16 105.4 . . ?
Si1 C16 H16 105.4 . . ?
C3 C4 C5 120.7(5) . . ?
C3 C4 H4 119.7 . . ?
C5 C4 H4 119.7 . . ?
C21 C20 C25 118.0(5) . . ?
C21 C20 P1 123.6(4) . . ?
C25 C20 P1 118.2(4) . . ?
C3 C2 C1 118.6(5) . . ?
C3 C2 C7 119.2(4) . . ?
C1 C2 C7 122.1(4) . . ?
C15 C13 C14 108.9(4) . . ?
C15 C13 Si1 114.9(3) . . ?
C14 C13 Si1 113.6(4) . . ?
C15 C13 H13 106.3 . . ?
C14 C13 H13 106.3 . . ?
Si1 C13 H13 106.3 . . ?
C20 C21 C22 121.3(5) . . ?
C20 C21 H21 119.4 . . ?
C22 C21 H21 119.4 . . ?
C4 C3 C2 121.5(5) . . ?
C4 C3 H3 119.3 . . ?
C2 C3 H3 119.3 . . ?
C24 C25 C20 121.1(5) . . ?
C24 C25 H25 119.4 . . ?
C20 C25 H25 119.4 . . ?
C7 C8 H8A 109.5 . . ?
C7 C8 H8B 109.5 . . ?
H8A C8 H8B 109.5 . . ?
C7 C8 H8C 109.5 . . ?
H8A C8 H8C 109.5 . . ?
H8B C8 H8C 109.5 . . ?
C16 C17 H17A 109.5 . . ?
C16 C17 H17B 109.5 . . ?
H17A C17 H17B 109.5 . . ?
C16 C17 H17C 109.5 . . ?
H17A C17 H17C 109.5 . . ?
H17B C17 H17C 109.5 . . ?
C29 C30 C31 120.3(5) . . ?
C29 C30 H30 119.8 . . ?
C31 C30 H30 119.8 . . ?
C7 C9 H9A 109.5 . . ?
C7 C9 H9B 109.5 . . ?
H9A C9 H9B 109.5 . . ?
C7 C9 H9C 109.5 . . ?
H9A C9 H9C 109.5 . . ?
H9B C9 H9C 109.5 . . ?
C23 C22 C21 119.9(5) . . ?
C23 C22 H22 120.0 . . ?
C21 C22 H22 120.0 . . ?
C22 C23 C24 119.9(5) . . ?
C22 C23 H23 120.1 . . ?
C24 C23 H23 120.1 . . ?
C10 C12 H12A 109.5 . . ?
C10 C12 H12B 109.5 . . ?
H12A C12 H12B 109.5 . . ?
C10 C12 H12C 109.5 . . ?
H12A C12 H12C 109.5 . . ?
H12B C12 H12C 109.5 . . ?
C25 C24 C23 119.7(5) . . ?
C25 C24 H24 120.1 . . ?
C23 C24 H24 120.1 . . ?
C13 C14 H14A 109.5 . . ?
C13 C14 H14B 109.5 . . ?
H14A C14 H14B 109.5 . . ?
C13 C14 H14C 109.5 . . ?
H14A C14 H14C 109.5 . . ?
H14B C14 H14C 109.5 . . ?
C13 C15 H15A 109.5 . . ?
C13 C15 H15B 109.5 . . ?
H15A C15 H15B 109.5 . . ?
C13 C15 H15C 109.5 . . ?
H15A C15 H15C 109.5 . . ?
H15B C15 H15C 109.5 . . ?
C28 C27 C26 120.5(5) . . ?
C28 C27 H27 119.8 . . ?
C26 C27 H27 119.8 . . ?
C10 C11 H11A 109.5 . . ?
C10 C11 H11B 109.5 . . ?
H11A C11 H11B 109.5 . . ?
C10 C11 H11C 109.5 . . ?
H11A C11 H11C 109.5 . . ?
H11B C11 H11C 109.5 . . ?
C16 C18 H18A 109.5 . . ?
C16 C18 H18B 109.5 . . ?
H18A C18 H18B 109.5 . . ?
C16 C18 H18C 109.5 . . ?
H18A C18 H18C 109.5 . . ?
H18B C18 H18C 109.5 . . ?
C28 C29 C30 119.3(5) . . ?
C28 C29 H29 120.4 . . ?
C30 C29 H29 120.4 . . ?
C29 C28 C27 120.9(5) . . ?
C29 C28 H28 119.6 . . ?
C27 C28 H28 119.6 . . ?

_refine_diff_density_max         0.757
_refine_diff_density_min         -0.967
_refine_diff_density_rms         0.112

_shelx_res_file                  
;
REM Old TITL P21n in P2(1)/n
REM SHELXT solution in P2(1)/n: R1 0.132, Rweak 0.006, Alpha 0.048
REM <I/s>   0.288 for  242 systematic absences,  Orientation as input
REM Formula found by SHELXT:  C31 N Si P Ge
REM  C:\XRay\AS33\P21n_a.res in P2(1)/n
REM wR2 = 0.2268, GooF = S = 1.100, Restrained GooF = 1.100 for all data
REM R1 = 0.0789 for 3348 Fo > 4sig(Fo) and 0.1411 for all 6105 data
REM 141 parameters refined using 0 restraints
REM Highest difference peak  0.980,  deepest hole -1.136,  1-sigma level  0.144
REM  C:\XRay\AS33\P21n_a.res in P2(1)/n
REM wR2 = 0.1719, GooF = S = 1.000, Restrained GooF = 1.000 for all data
REM R1 = 0.0647 for 3135 Fo > 4sig(Fo) and 0.1186 for all 5307 data
REM 324 parameters refined using 0 restraints
REM Highest difference peak  0.726,  deepest hole -0.610,  1-sigma level  0.111
REM  C:\XRay\AS33\P21n_a.res in P2(1)/n
REM wR2 = 0.1547, GooF = S = 0.981, Restrained GooF = 0.981 for all data
REM R1 = 0.0576 for 3671 Fo > 4sig(Fo) and 0.1025 for all 5768 data
REM 324 parameters refined using 0 restraints
REM Highest difference peak  0.757,  deepest hole -0.967,  1-sigma level  0.112
REM  C:\XRay\AS33\P21n_a.res in P2(1)/n
REM wR2 = 0.1547, GooF = S = 0.981, Restrained GooF = 0.981 for all data
REM R1 = 0.0576 for 3671 Fo > 4sig(Fo) and 0.1025 for all 5768 data
REM 324 parameters refined using 0 restraints
REM Highest difference peak  0.757,  deepest hole -0.967,  1-sigma level  0.112
TITL C:\XRay\AS33\P21n_a.res in P2(1)/n
    C:\XRay\4_T_SH~1\AS33_P~1\moredata\P21n_a.res
    created by SHELXL-2018/3 at 15:48:19 on 13-Aug-2025
CELL 0.71073 13.8600 10.4200 20.4900 90.000 93.400 90.000
ZERR 2.0000 0.0028 0.0021 0.0041 0.000 0.030 0.000
LATT 1
SYMM 0.5-X, 0.5+Y, 0.5-Z
SFAC C H N SI P GE
UNIT 124 172 4 4 4 4
MERG 2
OMIT -2 52
FMAP 2
GRID
PLAN 20
TEMP -123
BOND $H
L.S. 20
ACTA
WGHT    0.081800
FVAR       0.36829
GE1   6    0.551613    0.558620    0.456823    11.00000    0.02525    0.02295 =
         0.02389   -0.00151    0.00009   -0.00153
P1    5    0.682989    0.399399    0.414501    11.00000    0.02525    0.02592 =
         0.02729    0.00026    0.00082   -0.00047
SI1   4    0.546146    0.526442    0.310387    11.00000    0.02655    0.02351 =
         0.02324    0.00077    0.00182    0.00048
N1    3    0.474421    0.524584    0.377032    11.00000    0.02498    0.01992 =
         0.02882   -0.00075   -0.00110   -0.00051
C1    1    0.375114    0.488475    0.372372    11.00000    0.01905    0.02977 =
         0.01742   -0.00224    0.00063   -0.00533
C26   1    0.738718    0.240820    0.428852    11.00000    0.03274    0.02900 =
         0.02986   -0.00412    0.00505    0.00335
C19   1    0.637321    0.392718    0.329695    11.00000    0.02814    0.02777 =
         0.02890   -0.00278    0.00519   -0.00194
AFIX  23
H19A  2    0.606094    0.308536    0.320882    11.00000   -1.20000
H19B  2    0.691845    0.401005    0.300878    11.00000   -1.20000
AFIX   0
C6    1    0.303343    0.583832    0.360045    11.00000    0.02687    0.02977 =
         0.02333   -0.00031    0.00164   -0.00281
C10   1    0.332838    0.723734    0.353528    11.00000    0.03332    0.02775 =
         0.02861   -0.00450    0.00013    0.00327
AFIX  13
H10   2    0.393729    0.724877    0.329683    11.00000   -1.20000
AFIX   0
C31   1    0.684179    0.129997    0.417336    11.00000    0.03909    0.03185 =
         0.02953    0.00272   -0.00421    0.00234
AFIX  43
H31   2    0.619572    0.137147    0.399469    11.00000   -1.20000
AFIX   0
C7    1    0.418474    0.248935    0.387963    11.00000    0.03386    0.02218 =
         0.03218   -0.00128    0.00037   -0.00729
AFIX  13
H7    2    0.483309    0.287162    0.399910    11.00000   -1.20000
AFIX   0
C5    1    0.206831    0.548438    0.352460    11.00000    0.03014    0.03402 =
         0.03650   -0.00370   -0.00135    0.00273
AFIX  43
H5    2    0.158815    0.612184    0.343638    11.00000   -1.20000
AFIX   0
C16   1    0.622975    0.675492    0.303389    11.00000    0.02892    0.03002 =
         0.03765    0.00347    0.00656   -0.00606
AFIX  13
H16   2    0.669445    0.674043    0.342625    11.00000   -1.20000
AFIX   0
C4    1    0.179903    0.421361    0.357616    11.00000    0.02955    0.04763 =
         0.03626   -0.00660    0.00143   -0.00726
AFIX  43
H4    2    0.113509    0.398617    0.352500    11.00000   -1.20000
AFIX   0
C20   1    0.790905    0.499372    0.415742    11.00000    0.02762    0.02367 =
         0.03267    0.00302   -0.00211    0.00597
C2    1    0.345809    0.357192    0.377642    11.00000    0.03308    0.02337 =
         0.02836   -0.00078    0.00248   -0.00467
C13   1    0.473447    0.483348    0.232172    11.00000    0.02985    0.03325 =
         0.02910    0.00340    0.00190    0.00536
AFIX  13
H13   2    0.420213    0.425702    0.245216    11.00000   -1.20000
AFIX   0
C21   1    0.853600    0.502112    0.365883    11.00000    0.02866    0.03939 =
         0.03615   -0.00079    0.00180   -0.00112
AFIX  43
H21   2    0.838164    0.454973    0.326971    11.00000   -1.20000
AFIX   0
C3    1    0.247837    0.328009    0.370008    11.00000    0.03413    0.03403 =
         0.03483   -0.00286    0.00393   -0.00761
AFIX  43
H3    2    0.227694    0.241258    0.373485    11.00000   -1.20000
AFIX   0
C25   1    0.815541    0.569558    0.472240    11.00000    0.03364    0.03163 =
         0.03313    0.00344   -0.00328    0.00043
AFIX  43
H25   2    0.772787    0.570491    0.506801    11.00000   -1.20000
AFIX   0
C8    1    0.425519    0.170085    0.324719    11.00000    0.04227    0.03008 =
         0.03168   -0.00255    0.00148   -0.00143
AFIX 137
H8A   2    0.361875    0.134588    0.311451    11.00000   -1.50000
H8B   2    0.471799    0.099866    0.332564    11.00000   -1.50000
H8C   2    0.447361    0.225700    0.289956    11.00000   -1.50000
AFIX   0
C17   1    0.573220    0.806591    0.305045    11.00000    0.03952    0.02972 =
         0.04931    0.00505   -0.00192   -0.00999
AFIX 137
H17A  2    0.621956    0.874637    0.304327    11.00000   -1.50000
H17B  2    0.538161    0.813821    0.345034    11.00000   -1.50000
H17C  2    0.527706    0.815205    0.266835    11.00000   -1.50000
AFIX   0
C30   1    0.722095    0.010033    0.431354    11.00000    0.05830    0.02541 =
         0.04083    0.00306    0.00022   -0.00201
AFIX  43
H30   2    0.684058   -0.064335    0.422104    11.00000   -1.20000
AFIX   0
C9    1    0.391973    0.158160    0.442930    11.00000    0.05632    0.02566 =
         0.04126    0.00316    0.00402   -0.00640
AFIX 137
H9A   2    0.386369    0.207230    0.483331    11.00000   -1.50000
H9B   2    0.442453    0.092863    0.449757    11.00000   -1.50000
H9C   2    0.330147    0.116319    0.430861    11.00000   -1.50000
AFIX   0
C22   1    0.938519    0.572192    0.371465    11.00000    0.02530    0.04337 =
         0.04717    0.01037    0.00242   -0.00063
AFIX  43
H22   2    0.980204    0.574061    0.336306    11.00000   -1.20000
AFIX   0
C23   1    0.962509    0.639186    0.428024    11.00000    0.03131    0.03417 =
         0.05752    0.00875   -0.01214   -0.00725
AFIX  43
H23   2    1.021201    0.686368    0.432199    11.00000   -1.20000
AFIX   0
C12   1    0.259473    0.806376    0.314478    11.00000    0.04252    0.03632 =
         0.04320    0.00444   -0.00253    0.00349
AFIX 137
H12A  2    0.242847    0.765528    0.272218    11.00000   -1.50000
H12B  2    0.287287    0.891314    0.307285    11.00000   -1.50000
H12C  2    0.201073    0.815466    0.338803    11.00000   -1.50000
AFIX   0
C24   1    0.900924    0.637661    0.478812    11.00000    0.03139    0.03591 =
         0.04511   -0.00211   -0.00169   -0.00634
AFIX  43
H24   2    0.917400    0.683329    0.518029    11.00000   -1.20000
AFIX   0
C14   1    0.530898    0.406733    0.183790    11.00000    0.05412    0.04185 =
         0.03697   -0.00929    0.00370    0.00779
AFIX 137
H14A  2    0.487731    0.380097    0.146640    11.00000   -1.50000
H14B  2    0.558962    0.330615    0.205653    11.00000   -1.50000
H14C  2    0.582747    0.460484    0.168132    11.00000   -1.50000
AFIX   0
C15   1    0.424564    0.596776    0.196296    11.00000    0.05200    0.04239 =
         0.03310   -0.00718   -0.00915    0.01740
AFIX 137
H15A  2    0.473977    0.653310    0.179630    11.00000   -1.50000
H15B  2    0.385920    0.644739    0.226552    11.00000   -1.50000
H15C  2    0.382462    0.564987    0.159707    11.00000   -1.50000
AFIX   0
C27   1    0.832158    0.226763    0.456835    11.00000    0.03512    0.03591 =
         0.05407    0.00903   -0.00855    0.00201
AFIX  43
H27   2    0.870752    0.300602    0.466160    11.00000   -1.20000
AFIX   0
C11   1    0.356087    0.785942    0.420438    11.00000    0.05224    0.02761 =
         0.03982   -0.00490   -0.00038    0.00912
AFIX 137
H11A  2    0.297035    0.791260    0.444342    11.00000   -1.50000
H11B  2    0.381855    0.872414    0.414329    11.00000   -1.50000
H11C  2    0.404228    0.733909    0.445405    11.00000   -1.50000
AFIX   0
C18   1    0.686060    0.667513    0.244034    11.00000    0.05417    0.04507 =
         0.05332    0.01301    0.01957   -0.00397
AFIX 137
H18A  2    0.646032    0.684148    0.203887    11.00000   -1.50000
H18B  2    0.714535    0.581640    0.241892    11.00000   -1.50000
H18C  2    0.737715    0.731679    0.248592    11.00000   -1.50000
AFIX   0
C29   1    0.814974   -0.002466    0.458740    11.00000    0.04921    0.02844 =
         0.05737    0.00760    0.00401    0.00929
AFIX  43
H29   2    0.840886   -0.085004    0.468818    11.00000   -1.20000
AFIX   0
C28   1    0.869386    0.105371    0.471231    11.00000    0.04009    0.04233 =
         0.07304    0.01394   -0.00991    0.00722
AFIX  43
H28   2    0.933435    0.097197    0.489983    11.00000   -1.20000
AFIX   0
HKLF 4


REM  C:\XRay\AS33\P21n_a.res in P2(1)/n
REM wR2 = 0.1547, GooF = S = 0.981, Restrained GooF = 0.981 for all data
REM R1 = 0.0576 for 3671 Fo > 4sig(Fo) and 0.1025 for all 5768 data
REM 324 parameters refined using 0 restraints

END

WGHT      0.0818      0.0000

REM Highest difference peak  0.757,  deepest hole -0.967,  1-sigma level  0.112
Q1    1   0.5000  0.5000  0.5000  10.50000  0.05    0.76
Q2    1   0.6311  0.5556  0.4897  11.00000  0.05    0.68
Q3    1   0.4816  0.5606  0.4214  11.00000  0.05    0.64
Q4    1   0.5982  0.4829  0.4191  11.00000  0.05    0.59
Q5    1   0.6232  0.5571  0.4139  11.00000  0.05    0.55
Q6    1   0.5138  0.4975  0.4041  11.00000  0.05    0.55
Q7    1   0.6433  0.4915  0.4659  11.00000  0.05    0.55
Q8    1   0.5925  0.4665  0.4998  11.00000  0.05    0.51
Q9    1   0.5180  0.6602  0.4149  11.00000  0.05    0.50
Q10   1   0.4961  0.5420  0.3550  11.00000  0.05    0.50
Q11   1   0.6008  0.6256  0.5058  11.00000  0.05    0.49
Q12   1   0.5821  0.6287  0.4037  11.00000  0.05    0.49
Q13   1   0.4317  0.4459  0.4166  11.00000  0.05    0.42
Q14   1   0.5978  0.4274  0.4416  11.00000  0.05    0.40
Q15   1   0.6390  0.6776  0.3754  11.00000  0.05    0.40
Q16   1   0.5612  0.1636  0.4119  11.00000  0.05    0.39
Q17   1   0.6994  0.5396  0.4070  11.00000  0.05    0.39
Q18   1   0.3793  0.7698  0.3908  11.00000  0.05    0.39
Q19   1   0.6309  0.4642  0.3731  11.00000  0.05    0.39
Q20   1   0.5827  0.7006  0.4505  11.00000  0.05    0.39
;
_shelx_res_checksum              89110
####################################################################### 
# 
# This file contains crystal structure data downloaded from the 
# Cambridge Structural Database (CSD) hosted by the Cambridge 
# Crystallographic Data Centre (CCDC).
# 
# Full information about CCDC data access policies and citation 
# guidelines are available at http://www.ccdc.cam.ac.uk/access/V1 
# 
# Audit and citation data items may have been added by the CCDC. 
# Please retain this information to preserve the provenance of 
# this file and to allow appropriate attribution of the data. 
# 
#######################################################################

data_8
_database_code_depnum_ccdc_archive 'CCDC 2382131'
loop_
_audit_author_name
_audit_author_address
'Terrance Hadlington'
;TU Munich
Germany
;
_audit_update_record             
;
2025-09-10 deposited with the CCDC.	2025-09-15 downloaded from the CCDC.
;
# start Validation Reply Form
_vrf_DENSD01_8                   
;
PROBLEM: The ratio of the submitted crystal density and that
RESPONSE: This is due to the inclusion of solvent molecules in the .ins file following the SQUEEZE function. This corrects the MW and D values correct.
;
_vrf_PLAT046_8                   
;
PROBLEM: Reported Z, MW and D(calc) are Inconsistent ....      1.154 Check
RESPONSE: This is due to the inclusion of solvent molecules in the .ins file following the SQUEEZE function. This corrects the MW and D values correct.
;
_vrf_PLAT910_8                   
;
PROBLEM: Missing FCF Reflection(s) Below Theta(Min)[Deg]=       2.46 Note
RESPONSE: Given the overall quality and completeness of the data (R1 = 4.73%; completeness = 99.7%), this does not affect the accuracy of the structure.
;
# Added during the CSD deposition process: Wednesday 10 September 2025 09:21 PM
# end Validation Reply Form


_audit_creation_method           SHELXL-2018/3
_shelx_SHELXL_version_number     2018/3
_chemical_name_systematic        ?
_chemical_name_common            ?
_chemical_melting_point          ?
_chemical_formula_moiety         'C63 H91 Co Ge2 N4 P2 Si2'
_chemical_formula_sum            'C63 H91 Co Ge2 N4 P2 Si2'
_chemical_formula_weight         1226.62

loop_
_atom_type_symbol
_atom_type_description
_atom_type_scat_dispersion_real
_atom_type_scat_dispersion_imag
_atom_type_scat_source
C C 0.0033 0.0016 'International Tables Vol C Tables 4.2.6.8 and 6.1.1.4'
H H 0.0000 0.0000 'International Tables Vol C Tables 4.2.6.8 and 6.1.1.4'
N N 0.0061 0.0033 'International Tables Vol C Tables 4.2.6.8 and 6.1.1.4'
Si Si 0.0817 0.0704 'International Tables Vol C Tables 4.2.6.8 and 6.1.1.4'
P P 0.1023 0.0942 'International Tables Vol C Tables 4.2.6.8 and 6.1.1.4'
Co Co 0.3494 0.9721 'International Tables Vol C Tables 4.2.6.8 and 6.1.1.4'
Ge Ge 0.1547 1.8001 'International Tables Vol C Tables 4.2.6.8 and 6.1.1.4'
O O 0.0106 0.0060 'International Tables Vol C Tables 4.2.6.8 and 6.1.1.4'

_space_group_crystal_system      triclinic
_space_group_IT_number           2
_space_group_name_H-M_alt        'P -1'
_space_group_name_Hall           '-P 1'

_shelx_space_group_comment       
;
The symmetry employed for this shelxl refinement is uniquely defined
by the following loop, which should always be used as a source of
symmetry information in preference to the above space-group names.
They are only intended as comments.
;

loop_
_space_group_symop_operation_xyz
'x, y, z'
'-x, -y, -z'

_cell_length_a                   13.120(3)
_cell_length_b                   13.450(3)
_cell_length_c                   21.660(4)
_cell_angle_alpha                88.00(3)
_cell_angle_beta                 76.10(3)
_cell_angle_gamma                72.30(3)
_cell_volume                     3531.6(14)
_cell_formula_units_Z            2
_cell_measurement_temperature    150(2)
_cell_measurement_reflns_used    2000
_cell_measurement_theta_min      1.92
_cell_measurement_theta_max      32.50

_exptl_crystal_description       plate
_exptl_crystal_colour            red
_exptl_crystal_density_diffrn    1.291
_exptl_crystal_F_000             1460
_exptl_crystal_size_max          0.21
_exptl_crystal_size_mid          0.18
_exptl_crystal_size_min          0.03
_exptl_absorpt_coefficient_mu    1.202
_exptl_absorpt_correction_type   empirical
_exptl_absorpt_correction_T_min  0.778
_exptl_absorpt_correction_T_max  1.000
_exptl_absorpt_process_details   'STOE X-AREA 1.76'

_diffrn_ambient_temperature      150(2)
_diffrn_source                   'Genix 3D HF Mo'
_diffrn_source_voltage           50
_diffrn_source_current           1.000
_diffrn_source_power             0.050
_diffrn_radiation_type           'Mo K\a'
_diffrn_radiation_wavelength     0.71073
_diffrn_radiation_monochromator  'Graded multilayer mirror'
_diffrn_radiation_collimation    '0.6 mm diameter'
_diffrn_measurement_device_type  'STOE StadiVari'
_diffrn_measurement_method       '\w scans'
_diffrn_detector                 Pilatus300K
_diffrn_detector_area_resol_mean 5.81
_diffrn_reflns_number            49478
_diffrn_reflns_av_unetI/netI     0.0809
_diffrn_reflns_av_R_equivalents  0.0592
_diffrn_reflns_limit_h_min       -16
_diffrn_reflns_limit_h_max       16
_diffrn_reflns_limit_k_min       -15
_diffrn_reflns_limit_k_max       16
_diffrn_reflns_limit_l_min       -26
_diffrn_reflns_limit_l_max       26
_diffrn_reflns_theta_min         2.457
_diffrn_reflns_theta_max         26.000
_diffrn_reflns_theta_full        25.242
_diffrn_measured_fraction_theta_max 0.999
_diffrn_measured_fraction_theta_full 0.999
_diffrn_reflns_Laue_measured_fraction_max 0.999
_diffrn_reflns_Laue_measured_fraction_full 0.999
_diffrn_reflns_point_group_measured_fraction_max 0.999
_diffrn_reflns_point_group_measured_fraction_full 0.999
_reflns_number_total             13892
_reflns_number_gt                8874
_reflns_threshold_expression     'I > 2\s(I)'
_reflns_Friedel_coverage         0.000
_reflns_Friedel_fraction_max     .
_reflns_Friedel_fraction_full    .

_reflns_special_details          
;
 Reflections were merged by SHELXL according to the crystal
 class for the calculation of statistics and refinement.
 
 Structure factors included contributions from the .fab file.
 
 _reflns_Friedel_fraction is defined as the number of unique
 Friedel pairs measured divided by the number that would be
 possible theoretically, ignoring centric projections and
 systematic absences.
;

_computing_data_collection       'STOE X-AREA 1.76'
_computing_cell_refinement       'STOE X-AREA 1.76'
_computing_data_reduction        'STOE X-AREA 1.76'
_computing_structure_solution    SHELXT-2018/2
_computing_structure_refinement  'SHELXL-2018/3 (Sheldrick, 2018)'
_computing_molecular_graphics    'MERCURY 2020.1'
_computing_publication_material  'MERCURY 2020.1'
_refine_special_details          SQUEEZE
loop_
_platon_squeeze_void_nr
_platon_squeeze_void_average_x
_platon_squeeze_void_average_y
_platon_squeeze_void_average_z
_platon_squeeze_void_volume
_platon_squeeze_void_count_electrons
_platon_squeeze_void_content
1 -0.017 0.000 0.000 464 57 'C18 O2 H44'
_platon_squeeze_details          
;
The unit cell contains 2 pentane molecules and 2 diethyl ether molecules which have been treated
as a diffuse contribution to the overall scattering without specific atom
positions by SQUEEZE/PLATON.
;
_refine_ls_structure_factor_coef Fsqd
_refine_ls_matrix_type           full
_refine_ls_weighting_scheme      calc
_refine_ls_weighting_details     
'w=1/[\s^2^(Fo^2^)+(0.0467P)^2^] where P=(Fo^2^+2Fc^2^)/3'
_atom_sites_solution_primary     ?
_atom_sites_solution_secondary   ?
_atom_sites_solution_hydrogens   geom
_refine_ls_hydrogen_treatment    constr
_refine_ls_extinction_method     none
_refine_ls_extinction_coef       .
_refine_ls_number_reflns         13892
_refine_ls_number_parameters     685
_refine_ls_number_restraints     0
_refine_ls_R_factor_all          0.0809
_refine_ls_R_factor_gt           0.0409
_refine_ls_wR_factor_ref         0.0943
_refine_ls_wR_factor_gt          0.0849
_refine_ls_goodness_of_fit_ref   0.898
_refine_ls_restrained_S_all      0.898
_refine_ls_shift/su_max          0.001
_refine_ls_shift/su_mean         0.000

loop_
_atom_site_label
_atom_site_type_symbol
_atom_site_fract_x
_atom_site_fract_y
_atom_site_fract_z
_atom_site_U_iso_or_equiv
_atom_site_adp_type
_atom_site_occupancy
_atom_site_site_symmetry_order
_atom_site_calc_flag
_atom_site_refinement_flags_posn
_atom_site_refinement_flags_adp
_atom_site_refinement_flags_occupancy
_atom_site_disorder_assembly
_atom_site_disorder_group
Ge1 Ge 0.43416(3) 0.37615(2) 0.71097(2) 0.02760(9) Uani 1 1 d . . . . .
Ge2 Ge 0.57563(3) 0.19999(2) 0.74391(2) 0.02916(9) Uani 1 1 d . . . . .
Co1 Co 0.57282(3) 0.42559(3) 0.72196(2) 0.02713(11) Uani 1 1 d . . . . .
P1 P 0.46800(7) 0.53269(6) 0.79731(4) 0.02841(19) Uani 1 1 d . . . . .
P2 P 0.68950(7) 0.30110(6) 0.75716(4) 0.02863(19) Uani 1 1 d . . . . .
Si2 Si 0.82541(7) 0.09657(6) 0.68329(4) 0.0297(2) Uani 1 1 d . . . . .
Si1 Si 0.24745(7) 0.45884(7) 0.84052(4) 0.0295(2) Uani 1 1 d . . . . .
N3 N 0.6566(2) 0.48646(19) 0.64911(13) 0.0307(6) Uani 1 1 d . . . . .
N1 N 0.28792(19) 0.40985(18) 0.76134(12) 0.0273(6) Uani 1 1 d . . . . .
N2 N 0.6912(2) 0.11997(18) 0.67425(12) 0.0287(6) Uani 1 1 d . . . . .
N4 N 0.8210(3) 0.6413(2) 0.50300(15) 0.0506(8) Uani 1 1 d . . . . .
C1 C 0.2058(2) 0.3988(2) 0.73048(15) 0.0280(7) Uani 1 1 d . . . . .
C47 C 0.8633(3) -0.0002(2) 0.74685(16) 0.0366(8) Uani 1 1 d . . . . .
H47 H 0.872802 -0.070937 0.728988 0.044 Uiso 1 1 calc R U . . .
C10 C 0.1865(3) 0.5809(2) 0.68440(17) 0.0385(8) Uani 1 1 d . . . . .
H10 H 0.231944 0.584728 0.714780 0.046 Uiso 1 1 calc R U . . .
C61 C 0.6162(3) 0.5255(2) 0.59809(16) 0.0360(8) Uani 1 1 d . . . . .
H61 H 0.547288 0.518344 0.595883 0.043 Uiso 1 1 calc R U . . .
C57 C 0.7564(3) 0.4974(2) 0.64785(16) 0.0345(8) Uani 1 1 d . . . . .
H57 H 0.789189 0.469385 0.681812 0.041 Uiso 1 1 calc R U . . .
C19 C 0.3663(2) 0.4936(2) 0.85976(15) 0.0294(7) Uani 1 1 d . . . . .
H19A H 0.333872 0.551155 0.892621 0.035 Uiso 1 1 calc R U . . .
H19B H 0.407790 0.432479 0.879959 0.035 Uiso 1 1 calc R U . . .
C50 C 0.8276(3) 0.2290(2) 0.70812(16) 0.0332(8) Uani 1 1 d . . . . .
H50A H 0.883667 0.220544 0.732982 0.040 Uiso 1 1 calc R U . . .
H50B H 0.846937 0.268445 0.669969 0.040 Uiso 1 1 calc R U . . .
C2 C 0.1793(3) 0.3036(2) 0.73210(16) 0.0328(8) Uani 1 1 d . . . . .
C16 C 0.2177(3) 0.3560(3) 0.89820(16) 0.0366(8) Uani 1 1 d . . . . .
H16 H 0.166490 0.326722 0.882578 0.044 Uiso 1 1 calc R U . . .
C20 C 0.3875(3) 0.6635(2) 0.77786(16) 0.0325(8) Uani 1 1 d . . . . .
C13 C 0.1200(3) 0.5775(3) 0.85200(17) 0.0410(9) Uani 1 1 d . . . . .
H13 H 0.130536 0.618737 0.812925 0.049 Uiso 1 1 calc R U . . .
C6 C 0.1497(3) 0.4839(2) 0.69813(16) 0.0337(8) Uani 1 1 d . . . . .
C32 C 0.6667(3) 0.0707(2) 0.62474(16) 0.0342(8) Uani 1 1 d . . . . .
C31 C 0.5473(3) 0.5573(2) 0.90660(16) 0.0381(8) Uani 1 1 d . . . . .
H31 H 0.497214 0.523645 0.930260 0.046 Uiso 1 1 calc R U . . .
C26 C 0.5519(3) 0.5738(2) 0.84255(16) 0.0310(7) Uani 1 1 d . . . . .
C60 C 0.6680(3) 0.5746(2) 0.54962(16) 0.0378(8) Uani 1 1 d . . . . .
H60 H 0.634456 0.599370 0.515444 0.045 Uiso 1 1 calc R U . . .
C51 C 0.7088(3) 0.3020(2) 0.83833(16) 0.0347(8) Uani 1 1 d . . . . .
C59 C 0.7699(3) 0.5888(2) 0.54965(17) 0.0382(8) Uani 1 1 d . . . . .
C52 C 0.6372(3) 0.2749(2) 0.88986(17) 0.0417(9) Uani 1 1 d . . . . .
H52 H 0.577695 0.254046 0.882930 0.050 Uiso 1 1 calc R U . . .
C21 C 0.3845(3) 0.6857(2) 0.71579(18) 0.0404(9) Uani 1 1 d . . . . .
H21 H 0.422383 0.632580 0.683321 0.048 Uiso 1 1 calc R U . . .
C58 C 0.8144(3) 0.5458(2) 0.60148(17) 0.0396(9) Uani 1 1 d . . . . .
H58 H 0.883969 0.550273 0.604335 0.047 Uiso 1 1 calc R U . . .
C44 C 0.9300(3) 0.0470(2) 0.60529(16) 0.0387(8) Uani 1 1 d . . . . .
H44 H 0.891864 0.079074 0.571358 0.046 Uiso 1 1 calc R U . . .
C37 C 0.6518(3) 0.1243(3) 0.56807(17) 0.0453(9) Uani 1 1 d . . . . .
C25 C 0.3331(3) 0.7437(2) 0.82485(19) 0.0457(9) Uani 1 1 d . . . . .
H25 H 0.335724 0.731077 0.867957 0.055 Uiso 1 1 calc R U . . .
C14 C 0.0132(3) 0.5484(3) 0.85594(19) 0.0549(11) Uani 1 1 d . . . . .
H14A H -0.004024 0.512556 0.895467 0.082 Uiso 1 1 calc R U . . .
H14B H 0.023980 0.502063 0.819435 0.082 Uiso 1 1 calc R U . . .
H14C H -0.047783 0.611971 0.855430 0.082 Uiso 1 1 calc R U . . .
C18 C 0.3205(3) 0.2637(3) 0.89976(17) 0.0449(9) Uani 1 1 d . . . . .
H18A H 0.364213 0.284425 0.924913 0.067 Uiso 1 1 calc R U . . .
H18B H 0.365080 0.243474 0.856244 0.067 Uiso 1 1 calc R U . . .
H18C H 0.297910 0.204438 0.919104 0.067 Uiso 1 1 calc R U . . .
C3 C 0.0908(3) 0.2993(2) 0.70850(17) 0.0369(8) Uani 1 1 d . . . . .
H3 H 0.071410 0.236483 0.710930 0.044 Uiso 1 1 calc R U . . .
C42 C 0.5543(3) 0.3020(3) 0.53462(18) 0.0524(10) Uani 1 1 d . . . . .
H42A H 0.562299 0.276522 0.491346 0.079 Uiso 1 1 calc R U . . .
H42B H 0.551759 0.375630 0.533975 0.079 Uiso 1 1 calc R U . . .
H42C H 0.485846 0.295205 0.562243 0.079 Uiso 1 1 calc R U . . .
C5 C 0.0620(3) 0.4752(3) 0.67569(18) 0.0435(9) Uani 1 1 d . . . . .
H5 H 0.022085 0.532783 0.655626 0.052 Uiso 1 1 calc R U . . .
C23 C 0.2725(3) 0.8616(3) 0.7457(2) 0.0516(11) Uani 1 1 d . . . . .
H23 H 0.232739 0.928808 0.734705 0.062 Uiso 1 1 calc R U . . .
C48 C 0.7776(3) 0.0145(3) 0.81112(17) 0.0516(10) Uani 1 1 d . . . . .
H48A H 0.801178 -0.044237 0.837868 0.077 Uiso 1 1 calc R U . . .
H48B H 0.705930 0.017121 0.803791 0.077 Uiso 1 1 calc R U . . .
H48C H 0.771030 0.079829 0.832599 0.077 Uiso 1 1 calc R U . . .
C11 C 0.0912(3) 0.6835(3) 0.6924(2) 0.0587(12) Uani 1 1 d . . . . .
H11A H 0.120333 0.742759 0.690583 0.088 Uiso 1 1 calc R U . . .
H11B H 0.039105 0.685841 0.733668 0.088 Uiso 1 1 calc R U . . .
H11C H 0.053178 0.687175 0.658205 0.088 Uiso 1 1 calc R U . . .
C12 C 0.2610(3) 0.5689(3) 0.61635(18) 0.0527(10) Uani 1 1 d . . . . .
H12A H 0.322732 0.504386 0.612177 0.079 Uiso 1 1 calc R U . . .
H12B H 0.289494 0.628765 0.608116 0.079 Uiso 1 1 calc R U . . .
H12C H 0.218054 0.565985 0.585535 0.079 Uiso 1 1 calc R U . . .
C22 C 0.3270(3) 0.7845(3) 0.6995(2) 0.0504(10) Uani 1 1 d . . . . .
H22 H 0.325816 0.798183 0.656277 0.061 Uiso 1 1 calc R U . . .
C15 C 0.1016(3) 0.6524(3) 0.90900(19) 0.0532(11) Uani 1 1 d . . . . .
H15A H 0.034043 0.710614 0.911302 0.080 Uiso 1 1 calc R U . . .
H15B H 0.164474 0.679478 0.903347 0.080 Uiso 1 1 calc R U . . .
H15C H 0.094496 0.614458 0.948491 0.080 Uiso 1 1 calc R U . . .
C41 C 0.6530(3) 0.2373(3) 0.56022(17) 0.0414(9) Uani 1 1 d . . . . .
H41 H 0.643666 0.267266 0.603557 0.050 Uiso 1 1 calc R U . . .
C27 C 0.6282(3) 0.6223(3) 0.80900(18) 0.0450(9) Uani 1 1 d . . . . .
H27 H 0.633677 0.633473 0.764936 0.054 Uiso 1 1 calc R U . . .
C38 C 0.6672(3) -0.0919(3) 0.6905(2) 0.0497(10) Uani 1 1 d . . . . .
H38 H 0.702886 -0.056175 0.714710 0.060 Uiso 1 1 calc R U . . .
C7 C 0.2507(3) 0.2034(2) 0.75254(18) 0.0421(9) Uani 1 1 d . . . . .
H7 H 0.304312 0.221231 0.772703 0.050 Uiso 1 1 calc R U . . .
C4 C 0.0309(3) 0.3848(3) 0.68168(18) 0.0438(9) Uani 1 1 d . . . . .
H4 H -0.031252 0.381932 0.667408 0.053 Uiso 1 1 calc R U . . .
C24 C 0.2752(3) 0.8419(3) 0.8081(2) 0.0547(11) Uani 1 1 d . . . . .
H24 H 0.237294 0.895691 0.840062 0.066 Uiso 1 1 calc R U . . .
C33 C 0.6563(3) -0.0320(3) 0.63026(19) 0.0473(10) Uani 1 1 d . . . . .
C8 C 0.1853(4) 0.1455(3) 0.8012(2) 0.0628(12) Uani 1 1 d . . . . .
H8A H 0.138325 0.193673 0.836888 0.094 Uiso 1 1 calc R U . . .
H8B H 0.236681 0.086943 0.817013 0.094 Uiso 1 1 calc R U . . .
H8C H 0.139245 0.118917 0.780740 0.094 Uiso 1 1 calc R U . . .
C46 C 1.0333(3) 0.0833(3) 0.5939(2) 0.0640(12) Uani 1 1 d . . . . .
H46A H 1.074807 0.054213 0.625813 0.096 Uiso 1 1 calc R U . . .
H46B H 1.011090 0.159772 0.597303 0.096 Uiso 1 1 calc R U . . .
H46C H 1.079839 0.059110 0.551250 0.096 Uiso 1 1 calc R U . . .
C56 C 0.7956(3) 0.3328(3) 0.84977(18) 0.0485(10) Uani 1 1 d . . . . .
H56 H 0.845072 0.352028 0.815277 0.058 Uiso 1 1 calc R U . . .
C30 C 0.6156(3) 0.5898(3) 0.93681(18) 0.0470(9) Uani 1 1 d . . . . .
H30 H 0.611587 0.578143 0.980720 0.056 Uiso 1 1 calc R U . . .
C53 C 0.6512(4) 0.2779(3) 0.95121(19) 0.0560(11) Uani 1 1 d . . . . .
H53 H 0.601707 0.259221 0.985957 0.067 Uiso 1 1 calc R U . . .
C17 C 0.1590(3) 0.3983(3) 0.96710(17) 0.0523(10) Uani 1 1 d . . . . .
H17A H 0.149066 0.340341 0.994087 0.079 Uiso 1 1 calc R U . . .
H17B H 0.086876 0.448714 0.967659 0.079 Uiso 1 1 calc R U . . .
H17C H 0.203875 0.432803 0.983272 0.079 Uiso 1 1 calc R U . . .
C62 C 0.9241(3) 0.6591(3) 0.5059(2) 0.0653(12) Uani 1 1 d . . . . .
H62A H 0.910266 0.708648 0.541270 0.098 Uiso 1 1 calc R U . . .
H62B H 0.954184 0.687722 0.465851 0.098 Uiso 1 1 calc R U . . .
H62C H 0.977157 0.592804 0.512436 0.098 Uiso 1 1 calc R U . . .
C28 C 0.6954(3) 0.6540(3) 0.8390(2) 0.0580(11) Uani 1 1 d . . . . .
H28 H 0.746612 0.686499 0.815346 0.070 Uiso 1 1 calc R U . . .
C29 C 0.6889(3) 0.6388(3) 0.9029(2) 0.0540(11) Uani 1 1 d . . . . .
H29 H 0.734405 0.661884 0.923509 0.065 Uiso 1 1 calc R U . . .
C45 C 0.9631(3) -0.0717(3) 0.5924(2) 0.0621(12) Uani 1 1 d . . . . .
H45A H 1.014164 -0.090405 0.550379 0.093 Uiso 1 1 calc R U . . .
H45B H 0.897118 -0.092141 0.593451 0.093 Uiso 1 1 calc R U . . .
H45C H 0.999108 -0.108094 0.625070 0.093 Uiso 1 1 calc R U . . .
C49 C 0.9751(3) -0.0036(4) 0.7587(2) 0.0730(14) Uani 1 1 d . . . . .
H49A H 0.968423 0.062712 0.779225 0.109 Uiso 1 1 calc R U . . .
H49B H 1.030395 -0.014584 0.718073 0.109 Uiso 1 1 calc R U . . .
H49C H 0.997914 -0.060960 0.786500 0.109 Uiso 1 1 calc R U . . .
C63 C 0.7622(4) 0.6982(3) 0.45705(18) 0.0593(11) Uani 1 1 d . . . . .
H63A H 0.750563 0.648492 0.429461 0.089 Uiso 1 1 calc R U . . .
H63B H 0.805700 0.739100 0.431094 0.089 Uiso 1 1 calc R U . . .
H63C H 0.690677 0.745191 0.479736 0.089 Uiso 1 1 calc R U . . .
C9 C 0.3168(3) 0.1323(3) 0.6933(2) 0.0606(12) Uani 1 1 d . . . . .
H9A H 0.265868 0.118327 0.670699 0.091 Uiso 1 1 calc R U . . .
H9B H 0.361948 0.066327 0.706189 0.091 Uiso 1 1 calc R U . . .
H9C H 0.364703 0.167061 0.665049 0.091 Uiso 1 1 calc R U . . .
C40 C 0.7394(4) -0.2045(3) 0.6786(2) 0.0761(15) Uani 1 1 d . . . . .
H40A H 0.752056 -0.234443 0.718972 0.114 Uiso 1 1 calc R U . . .
H40B H 0.810159 -0.207390 0.649431 0.114 Uiso 1 1 calc R U . . .
H40C H 0.702646 -0.244596 0.659572 0.114 Uiso 1 1 calc R U . . .
C39 C 0.5555(4) -0.0881(3) 0.7336(2) 0.0796(15) Uani 1 1 d . . . . .
H39A H 0.510990 -0.015123 0.744382 0.119 Uiso 1 1 calc R U . . .
H39B H 0.566224 -0.124330 0.772662 0.119 Uiso 1 1 calc R U . . .
H39C H 0.517443 -0.122284 0.711476 0.119 Uiso 1 1 calc R U . . .
C43 C 0.7588(3) 0.2509(3) 0.5184(2) 0.0716(14) Uani 1 1 d . . . . .
H43A H 0.819627 0.221401 0.538973 0.107 Uiso 1 1 calc R U . . .
H43B H 0.749268 0.325401 0.512182 0.107 Uiso 1 1 calc R U . . .
H43C H 0.775505 0.214634 0.476970 0.107 Uiso 1 1 calc R U . . .
C55 C 0.8099(4) 0.3356(3) 0.9108(2) 0.0659(12) Uani 1 1 d . . . . .
H55 H 0.869363 0.356195 0.917906 0.079 Uiso 1 1 calc R U . . .
C34 C 0.6366(4) -0.0785(3) 0.5795(2) 0.0800(16) Uani 1 1 d . . . . .
H34 H 0.629807 -0.146930 0.583181 0.096 Uiso 1 1 calc R U . . .
C54 C 0.7381(4) 0.3085(3) 0.9615(2) 0.0690(13) Uani 1 1 d . . . . .
H54 H 0.748192 0.310690 1.003343 0.083 Uiso 1 1 calc R U . . .
C36 C 0.6350(4) 0.0735(3) 0.5186(2) 0.0750(15) Uani 1 1 d . . . . .
H36 H 0.628840 0.108090 0.480033 0.090 Uiso 1 1 calc R U . . .
C35 C 0.6270(5) -0.0269(3) 0.5243(3) 0.099(2) Uani 1 1 d . . . . .
H35 H 0.614832 -0.060163 0.490000 0.119 Uiso 1 1 calc R U . . .

loop_
_atom_site_aniso_label
_atom_site_aniso_U_11
_atom_site_aniso_U_22
_atom_site_aniso_U_33
_atom_site_aniso_U_23
_atom_site_aniso_U_13
_atom_site_aniso_U_12
Ge1 0.02328(19) 0.02941(17) 0.0298(2) 0.00025(14) -0.00470(15) -0.00878(14)
Ge2 0.0242(2) 0.02941(17) 0.0323(2) 0.00288(14) -0.00406(16) -0.00829(14)
Co1 0.0232(2) 0.0284(2) 0.0297(3) 0.00190(18) -0.00531(19) -0.00852(17)
P1 0.0260(5) 0.0279(4) 0.0319(5) 0.0010(3) -0.0073(4) -0.0089(3)
P2 0.0265(5) 0.0287(4) 0.0306(5) 0.0016(3) -0.0063(4) -0.0088(3)
Si2 0.0254(5) 0.0285(4) 0.0328(5) 0.0022(4) -0.0055(4) -0.0060(4)
Si1 0.0237(5) 0.0348(5) 0.0292(5) -0.0005(4) -0.0039(4) -0.0093(4)
N3 0.0248(15) 0.0319(14) 0.0346(16) 0.0051(12) -0.0061(13) -0.0086(11)
N1 0.0219(15) 0.0308(13) 0.0303(15) 0.0021(11) -0.0080(12) -0.0086(11)
N2 0.0281(15) 0.0258(13) 0.0323(15) 0.0005(11) -0.0080(12) -0.0076(11)
N4 0.051(2) 0.0597(19) 0.047(2) 0.0191(16) -0.0057(17) -0.0318(16)
C1 0.0190(17) 0.0310(16) 0.0325(19) -0.0017(14) -0.0032(14) -0.0074(13)
C47 0.034(2) 0.0333(17) 0.043(2) 0.0074(15) -0.0129(17) -0.0091(15)
C10 0.043(2) 0.0337(18) 0.048(2) 0.0103(16) -0.0226(19) -0.0166(15)
C61 0.030(2) 0.0428(19) 0.036(2) 0.0025(16) -0.0095(16) -0.0113(15)
C57 0.0273(19) 0.0371(18) 0.040(2) 0.0087(15) -0.0093(16) -0.0114(15)
C19 0.0282(19) 0.0317(16) 0.0279(18) -0.0010(13) -0.0058(15) -0.0088(14)
C50 0.0270(19) 0.0336(17) 0.037(2) 0.0014(15) -0.0061(16) -0.0082(14)
C2 0.0292(19) 0.0343(17) 0.035(2) 0.0008(14) -0.0058(16) -0.0114(14)
C16 0.032(2) 0.048(2) 0.033(2) 0.0006(16) -0.0027(16) -0.0206(16)
C20 0.0262(19) 0.0281(16) 0.044(2) -0.0007(15) -0.0086(16) -0.0086(13)
C13 0.027(2) 0.049(2) 0.039(2) -0.0041(16) -0.0028(17) -0.0030(16)
C6 0.030(2) 0.0362(18) 0.037(2) 0.0035(15) -0.0104(16) -0.0112(14)
C32 0.031(2) 0.0305(17) 0.040(2) -0.0060(15) -0.0101(16) -0.0050(14)
C31 0.038(2) 0.0434(19) 0.039(2) 0.0027(16) -0.0107(17) -0.0195(16)
C26 0.0260(19) 0.0303(16) 0.037(2) 0.0003(14) -0.0078(16) -0.0087(14)
C60 0.039(2) 0.0443(19) 0.032(2) 0.0077(16) -0.0099(17) -0.0155(16)
C51 0.034(2) 0.0320(17) 0.037(2) 0.0008(15) -0.0107(17) -0.0061(15)
C59 0.037(2) 0.0364(18) 0.040(2) 0.0040(16) -0.0032(17) -0.0148(15)
C52 0.046(2) 0.0393(19) 0.036(2) 0.0009(16) -0.0105(18) -0.0068(16)
C21 0.042(2) 0.0323(18) 0.051(2) 0.0030(16) -0.0199(19) -0.0106(15)
C58 0.032(2) 0.0418(19) 0.048(2) 0.0098(17) -0.0094(18) -0.0155(16)
C44 0.030(2) 0.0412(19) 0.037(2) -0.0018(16) -0.0024(16) -0.0034(15)
C37 0.050(2) 0.042(2) 0.040(2) -0.0033(17) -0.0173(19) -0.0029(17)
C25 0.046(2) 0.0343(19) 0.052(2) -0.0020(17) -0.006(2) -0.0085(16)
C14 0.029(2) 0.077(3) 0.050(3) -0.014(2) -0.0062(19) -0.0053(19)
C18 0.044(2) 0.048(2) 0.041(2) 0.0122(17) -0.0063(18) -0.0177(17)
C3 0.029(2) 0.0372(18) 0.049(2) 0.0000(16) -0.0100(17) -0.0169(15)
C42 0.053(3) 0.049(2) 0.050(3) -0.0002(19) -0.020(2) -0.0025(19)
C5 0.034(2) 0.043(2) 0.060(3) 0.0107(18) -0.0235(19) -0.0119(16)
C23 0.042(2) 0.0297(19) 0.086(3) 0.007(2) -0.022(2) -0.0098(16)
C48 0.065(3) 0.045(2) 0.037(2) 0.0122(17) -0.013(2) -0.0059(19)
C11 0.061(3) 0.035(2) 0.086(3) 0.011(2) -0.039(3) -0.0071(18)
C12 0.068(3) 0.057(2) 0.052(3) 0.0221(19) -0.027(2) -0.039(2)
C22 0.057(3) 0.039(2) 0.068(3) 0.0134(19) -0.037(2) -0.0160(18)
C15 0.035(2) 0.048(2) 0.065(3) -0.017(2) 0.000(2) -0.0016(17)
C41 0.040(2) 0.044(2) 0.034(2) 0.0049(16) -0.0089(17) -0.0036(16)
C27 0.048(2) 0.060(2) 0.040(2) 0.0112(18) -0.0168(19) -0.0314(19)
C38 0.055(3) 0.0343(19) 0.065(3) 0.0056(18) -0.018(2) -0.0187(18)
C7 0.040(2) 0.0313(18) 0.062(3) 0.0036(17) -0.024(2) -0.0125(15)
C4 0.030(2) 0.050(2) 0.060(3) 0.0031(19) -0.0212(19) -0.0158(17)
C24 0.041(2) 0.033(2) 0.076(3) -0.007(2) -0.001(2) -0.0008(17)
C33 0.048(2) 0.0308(18) 0.068(3) -0.0017(18) -0.025(2) -0.0098(16)
C8 0.090(3) 0.045(2) 0.075(3) 0.022(2) -0.040(3) -0.038(2)
C46 0.046(3) 0.078(3) 0.059(3) -0.009(2) 0.011(2) -0.023(2)
C56 0.046(2) 0.060(2) 0.043(2) -0.0017(18) -0.014(2) -0.0181(19)
C30 0.049(2) 0.065(2) 0.036(2) 0.0032(18) -0.0168(19) -0.027(2)
C53 0.064(3) 0.053(2) 0.039(2) 0.0047(19) -0.006(2) -0.007(2)
C17 0.049(3) 0.071(3) 0.033(2) 0.0073(19) -0.0007(19) -0.020(2)
C62 0.069(3) 0.079(3) 0.059(3) 0.015(2) -0.003(2) -0.050(2)
C28 0.058(3) 0.080(3) 0.059(3) 0.015(2) -0.024(2) -0.048(2)
C29 0.054(3) 0.069(3) 0.056(3) 0.004(2) -0.023(2) -0.036(2)
C45 0.062(3) 0.048(2) 0.058(3) -0.014(2) 0.011(2) -0.007(2)
C49 0.054(3) 0.097(3) 0.087(4) 0.048(3) -0.047(3) -0.032(2)
C63 0.083(3) 0.053(2) 0.040(2) 0.0158(19) -0.007(2) -0.025(2)
C9 0.043(3) 0.041(2) 0.096(4) -0.010(2) -0.020(2) -0.0059(18)
C40 0.071(3) 0.048(2) 0.088(4) 0.020(2) 0.000(3) -0.005(2)
C39 0.061(3) 0.072(3) 0.100(4) 0.012(3) -0.015(3) -0.017(2)
C43 0.054(3) 0.070(3) 0.068(3) 0.028(2) 0.000(2) 0.002(2)
C55 0.061(3) 0.089(3) 0.057(3) -0.005(2) -0.030(3) -0.024(2)
C34 0.123(4) 0.037(2) 0.102(4) -0.007(2) -0.067(4) -0.023(2)
C54 0.086(4) 0.080(3) 0.043(3) 0.001(2) -0.033(3) -0.015(3)
C36 0.120(4) 0.049(2) 0.058(3) -0.009(2) -0.050(3) -0.005(3)
C35 0.160(6) 0.051(3) 0.107(4) -0.014(3) -0.093(4) -0.013(3)

_geom_special_details            
;
 All esds (except the esd in the dihedral angle between two l.s. planes)
 are estimated using the full covariance matrix.  The cell esds are taken
 into account individually in the estimation of esds in distances, angles
 and torsion angles; correlations between esds in cell parameters are only
 used when they are defined by crystal symmetry.  An approximate (isotropic)
 treatment of cell esds is used for estimating esds involving l.s. planes.
;

loop_
_geom_bond_atom_site_label_1
_geom_bond_atom_site_label_2
_geom_bond_distance
_geom_bond_site_symmetry_2
_geom_bond_publ_flag
Ge1 N1 1.891(3) . ?
Ge1 Co1 2.1824(7) . ?
Ge1 Ge2 2.7225(11) . ?
Ge2 N2 1.938(3) . ?
Ge2 P2 2.3734(11) . ?
Co1 N3 1.998(3) . ?
Co1 P1 2.1239(13) . ?
Co1 P2 2.1543(12) . ?
P1 C19 1.843(3) . ?
P1 C26 1.845(3) . ?
P1 C20 1.849(3) . ?
P2 C51 1.837(3) . ?
P2 C50 1.852(3) . ?
Si2 N2 1.750(3) . ?
Si2 C50 1.888(3) . ?
Si2 C44 1.895(4) . ?
Si2 C47 1.910(3) . ?
Si1 N1 1.757(3) . ?
Si1 C19 1.895(3) . ?
Si1 C16 1.898(3) . ?
Si1 C13 1.900(3) . ?
N3 C57 1.356(4) . ?
N3 C61 1.360(4) . ?
N1 C1 1.442(4) . ?
N2 C32 1.428(4) . ?
N4 C59 1.372(4) . ?
N4 C63 1.459(4) . ?
N4 C62 1.459(5) . ?
C1 C2 1.423(4) . ?
C1 C6 1.422(4) . ?
C47 C48 1.541(5) . ?
C47 C49 1.537(5) . ?
C47 H47 1.0000 . ?
C10 C6 1.520(4) . ?
C10 C11 1.536(4) . ?
C10 C12 1.543(5) . ?
C10 H10 1.0000 . ?
C61 C60 1.371(4) . ?
C61 H61 0.9500 . ?
C57 C58 1.378(4) . ?
C57 H57 0.9500 . ?
C19 H19A 0.9900 . ?
C19 H19B 0.9900 . ?
C50 H50A 0.9900 . ?
C50 H50B 0.9900 . ?
C2 C3 1.393(4) . ?
C2 C7 1.510(4) . ?
C16 C18 1.537(4) . ?
C16 C17 1.545(5) . ?
C16 H16 1.0000 . ?
C20 C21 1.374(5) . ?
C20 C25 1.403(5) . ?
C13 C15 1.546(5) . ?
C13 C14 1.548(5) . ?
C13 H13 1.0000 . ?
C6 C5 1.389(4) . ?
C32 C37 1.426(5) . ?
C32 C33 1.426(4) . ?
C31 C26 1.387(4) . ?
C31 C30 1.401(5) . ?
C31 H31 0.9500 . ?
C26 C27 1.404(5) . ?
C60 C59 1.408(5) . ?
C60 H60 0.9500 . ?
C51 C52 1.392(5) . ?
C51 C56 1.399(5) . ?
C59 C58 1.414(5) . ?
C52 C53 1.388(5) . ?
C52 H52 0.9500 . ?
C21 C22 1.396(4) . ?
C21 H21 0.9500 . ?
C58 H58 0.9500 . ?
C44 C46 1.540(5) . ?
C44 C45 1.538(5) . ?
C44 H44 1.0000 . ?
C37 C36 1.386(5) . ?
C37 C41 1.528(5) . ?
C25 C24 1.394(5) . ?
C25 H25 0.9500 . ?
C14 H14A 0.9800 . ?
C14 H14B 0.9800 . ?
C14 H14C 0.9800 . ?
C18 H18A 0.9800 . ?
C18 H18B 0.9800 . ?
C18 H18C 0.9800 . ?
C3 C4 1.379(4) . ?
C3 H3 0.9500 . ?
C42 C41 1.540(4) . ?
C42 H42A 0.9800 . ?
C42 H42B 0.9800 . ?
C42 H42C 0.9800 . ?
C5 C4 1.387(5) . ?
C5 H5 0.9500 . ?
C23 C22 1.366(5) . ?
C23 C24 1.375(5) . ?
C23 H23 0.9500 . ?
C48 H48A 0.9800 . ?
C48 H48B 0.9800 . ?
C48 H48C 0.9800 . ?
C11 H11A 0.9800 . ?
C11 H11B 0.9800 . ?
C11 H11C 0.9800 . ?
C12 H12A 0.9800 . ?
C12 H12B 0.9800 . ?
C12 H12C 0.9800 . ?
C22 H22 0.9500 . ?
C15 H15A 0.9800 . ?
C15 H15B 0.9800 . ?
C15 H15C 0.9800 . ?
C41 C43 1.523(5) . ?
C41 H41 1.0000 . ?
C27 C28 1.379(5) . ?
C27 H27 0.9500 . ?
C38 C40 1.515(5) . ?
C38 C39 1.523(6) . ?
C38 C33 1.522(5) . ?
C38 H38 1.0000 . ?
C7 C8 1.539(5) . ?
C7 C9 1.536(5) . ?
C7 H7 1.0000 . ?
C4 H4 0.9500 . ?
C24 H24 0.9500 . ?
C33 C34 1.397(5) . ?
C8 H8A 0.9800 . ?
C8 H8B 0.9800 . ?
C8 H8C 0.9800 . ?
C46 H46A 0.9800 . ?
C46 H46B 0.9800 . ?
C46 H46C 0.9800 . ?
C56 C55 1.382(5) . ?
C56 H56 0.9500 . ?
C30 C29 1.382(5) . ?
C30 H30 0.9500 . ?
C53 C54 1.390(6) . ?
C53 H53 0.9500 . ?
C17 H17A 0.9800 . ?
C17 H17B 0.9800 . ?
C17 H17C 0.9800 . ?
C62 H62A 0.9800 . ?
C62 H62B 0.9800 . ?
C62 H62C 0.9800 . ?
C28 C29 1.379(5) . ?
C28 H28 0.9500 . ?
C29 H29 0.9500 . ?
C45 H45A 0.9800 . ?
C45 H45B 0.9800 . ?
C45 H45C 0.9800 . ?
C49 H49A 0.9800 . ?
C49 H49B 0.9800 . ?
C49 H49C 0.9800 . ?
C63 H63A 0.9800 . ?
C63 H63B 0.9800 . ?
C63 H63C 0.9800 . ?
C9 H9A 0.9800 . ?
C9 H9B 0.9800 . ?
C9 H9C 0.9800 . ?
C40 H40A 0.9800 . ?
C40 H40B 0.9800 . ?
C40 H40C 0.9800 . ?
C39 H39A 0.9800 . ?
C39 H39B 0.9800 . ?
C39 H39C 0.9800 . ?
C43 H43A 0.9800 . ?
C43 H43B 0.9800 . ?
C43 H43C 0.9800 . ?
C55 C54 1.382(6) . ?
C55 H55 0.9500 . ?
C34 C35 1.374(6) . ?
C34 H34 0.9500 . ?
C54 H54 0.9500 . ?
C36 C35 1.384(6) . ?
C36 H36 0.9500 . ?
C35 H35 0.9500 . ?

loop_
_geom_angle_atom_site_label_1
_geom_angle_atom_site_label_2
_geom_angle_atom_site_label_3
_geom_angle
_geom_angle_site_symmetry_1
_geom_angle_site_symmetry_3
_geom_angle_publ_flag
N1 Ge1 Co1 130.31(8) . . ?
N1 Ge1 Ge2 114.56(8) . . ?
Co1 Ge1 Ge2 75.87(3) . . ?
N2 Ge2 P2 90.15(8) . . ?
N2 Ge2 Ge1 115.53(8) . . ?
P2 Ge2 Ge1 88.59(3) . . ?
N3 Co1 P1 115.83(8) . . ?
N3 Co1 P2 108.07(8) . . ?
P1 Co1 P2 110.62(4) . . ?
N3 Co1 Ge1 120.09(8) . . ?
P1 Co1 Ge1 90.59(4) . . ?
P2 Co1 Ge1 110.69(3) . . ?
C19 P1 C26 103.31(14) . . ?
C19 P1 C20 102.69(15) . . ?
C26 P1 C20 98.42(14) . . ?
C19 P1 Co1 120.52(10) . . ?
C26 P1 Co1 109.70(11) . . ?
C20 P1 Co1 119.01(12) . . ?
C51 P2 C50 104.43(15) . . ?
C51 P2 Co1 123.37(11) . . ?
C50 P2 Co1 123.32(11) . . ?
C51 P2 Ge2 113.55(12) . . ?
C50 P2 Ge2 104.14(11) . . ?
Co1 P2 Ge2 84.39(4) . . ?
N2 Si2 C50 103.66(13) . . ?
N2 Si2 C44 110.67(15) . . ?
C50 Si2 C44 110.83(15) . . ?
N2 Si2 C47 114.60(14) . . ?
C50 Si2 C47 108.96(15) . . ?
C44 Si2 C47 108.08(15) . . ?
N1 Si1 C19 108.54(14) . . ?
N1 Si1 C16 111.27(14) . . ?
C19 Si1 C16 106.41(14) . . ?
N1 Si1 C13 110.22(14) . . ?
C19 Si1 C13 110.92(15) . . ?
C16 Si1 C13 109.43(16) . . ?
C57 N3 C61 114.1(3) . . ?
C57 N3 Co1 122.8(2) . . ?
C61 N3 Co1 123.1(2) . . ?
C1 N1 Si1 119.5(2) . . ?
C1 N1 Ge1 116.5(2) . . ?
Si1 N1 Ge1 123.91(14) . . ?
C32 N2 Si2 122.8(2) . . ?
C32 N2 Ge2 121.4(2) . . ?
Si2 N2 Ge2 115.03(14) . . ?
C59 N4 C63 119.8(3) . . ?
C59 N4 C62 120.9(3) . . ?
C63 N4 C62 118.2(3) . . ?
C2 C1 C6 119.1(3) . . ?
C2 C1 N1 120.8(3) . . ?
C6 C1 N1 120.0(3) . . ?
C48 C47 C49 109.1(3) . . ?
C48 C47 Si2 116.6(2) . . ?
C49 C47 Si2 111.1(2) . . ?
C48 C47 H47 106.5 . . ?
C49 C47 H47 106.5 . . ?
Si2 C47 H47 106.5 . . ?
C6 C10 C11 114.1(3) . . ?
C6 C10 C12 108.8(3) . . ?
C11 C10 C12 110.2(3) . . ?
C6 C10 H10 107.8 . . ?
C11 C10 H10 107.8 . . ?
C12 C10 H10 107.8 . . ?
N3 C61 C60 124.5(3) . . ?
N3 C61 H61 117.7 . . ?
C60 C61 H61 117.7 . . ?
N3 C57 C58 125.5(3) . . ?
N3 C57 H57 117.2 . . ?
C58 C57 H57 117.2 . . ?
P1 C19 Si1 121.29(17) . . ?
P1 C19 H19A 107.0 . . ?
Si1 C19 H19A 107.0 . . ?
P1 C19 H19B 107.0 . . ?
Si1 C19 H19B 107.0 . . ?
H19A C19 H19B 106.7 . . ?
P2 C50 Si2 108.91(17) . . ?
P2 C50 H50A 109.9 . . ?
Si2 C50 H50A 109.9 . . ?
P2 C50 H50B 109.9 . . ?
Si2 C50 H50B 109.9 . . ?
H50A C50 H50B 108.3 . . ?
C3 C2 C1 119.4(3) . . ?
C3 C2 C7 118.2(3) . . ?
C1 C2 C7 122.2(3) . . ?
C18 C16 C17 108.6(3) . . ?
C18 C16 Si1 113.4(2) . . ?
C17 C16 Si1 114.5(2) . . ?
C18 C16 H16 106.6 . . ?
C17 C16 H16 106.6 . . ?
Si1 C16 H16 106.6 . . ?
C21 C20 C25 118.4(3) . . ?
C21 C20 P1 120.1(2) . . ?
C25 C20 P1 121.5(3) . . ?
C15 C13 C14 109.1(3) . . ?
C15 C13 Si1 115.3(2) . . ?
C14 C13 Si1 112.8(2) . . ?
C15 C13 H13 106.3 . . ?
C14 C13 H13 106.3 . . ?
Si1 C13 H13 106.3 . . ?
C5 C6 C1 118.5(3) . . ?
C5 C6 C10 119.3(3) . . ?
C1 C6 C10 122.1(3) . . ?
C37 C32 N2 120.0(3) . . ?
C37 C32 C33 118.4(3) . . ?
N2 C32 C33 121.6(3) . . ?
C26 C31 C30 120.7(3) . . ?
C26 C31 H31 119.6 . . ?
C30 C31 H31 119.6 . . ?
C31 C26 C27 117.9(3) . . ?
C31 C26 P1 124.7(3) . . ?
C27 C26 P1 117.3(3) . . ?
C61 C60 C59 121.1(3) . . ?
C61 C60 H60 119.4 . . ?
C59 C60 H60 119.4 . . ?
C52 C51 C56 118.4(3) . . ?
C52 C51 P2 121.5(3) . . ?
C56 C51 P2 120.0(3) . . ?
N4 C59 C60 122.1(3) . . ?
N4 C59 C58 123.0(3) . . ?
C60 C59 C58 114.9(3) . . ?
C53 C52 C51 121.1(4) . . ?
C53 C52 H52 119.5 . . ?
C51 C52 H52 119.5 . . ?
C20 C21 C22 121.4(3) . . ?
C20 C21 H21 119.3 . . ?
C22 C21 H21 119.3 . . ?
C57 C58 C59 119.8(3) . . ?
C57 C58 H58 120.1 . . ?
C59 C58 H58 120.1 . . ?
C46 C44 C45 110.3(3) . . ?
C46 C44 Si2 114.8(3) . . ?
C45 C44 Si2 114.6(3) . . ?
C46 C44 H44 105.4 . . ?
C45 C44 H44 105.4 . . ?
Si2 C44 H44 105.4 . . ?
C36 C37 C32 119.6(3) . . ?
C36 C37 C41 118.6(3) . . ?
C32 C37 C41 121.8(3) . . ?
C24 C25 C20 119.8(4) . . ?
C24 C25 H25 120.1 . . ?
C20 C25 H25 120.1 . . ?
C13 C14 H14A 109.5 . . ?
C13 C14 H14B 109.5 . . ?
H14A C14 H14B 109.5 . . ?
C13 C14 H14C 109.5 . . ?
H14A C14 H14C 109.5 . . ?
H14B C14 H14C 109.5 . . ?
C16 C18 H18A 109.5 . . ?
C16 C18 H18B 109.5 . . ?
H18A C18 H18B 109.5 . . ?
C16 C18 H18C 109.5 . . ?
H18A C18 H18C 109.5 . . ?
H18B C18 H18C 109.5 . . ?
C4 C3 C2 121.0(3) . . ?
C4 C3 H3 119.5 . . ?
C2 C3 H3 119.5 . . ?
C41 C42 H42A 109.5 . . ?
C41 C42 H42B 109.5 . . ?
H42A C42 H42B 109.5 . . ?
C41 C42 H42C 109.5 . . ?
H42A C42 H42C 109.5 . . ?
H42B C42 H42C 109.5 . . ?
C6 C5 C4 122.0(3) . . ?
C6 C5 H5 119.0 . . ?
C4 C5 H5 119.0 . . ?
C22 C23 C24 119.9(3) . . ?
C22 C23 H23 120.1 . . ?
C24 C23 H23 120.1 . . ?
C47 C48 H48A 109.5 . . ?
C47 C48 H48B 109.5 . . ?
H48A C48 H48B 109.5 . . ?
C47 C48 H48C 109.5 . . ?
H48A C48 H48C 109.5 . . ?
H48B C48 H48C 109.5 . . ?
C10 C11 H11A 109.5 . . ?
C10 C11 H11B 109.5 . . ?
H11A C11 H11B 109.5 . . ?
C10 C11 H11C 109.5 . . ?
H11A C11 H11C 109.5 . . ?
H11B C11 H11C 109.5 . . ?
C10 C12 H12A 109.5 . . ?
C10 C12 H12B 109.5 . . ?
H12A C12 H12B 109.5 . . ?
C10 C12 H12C 109.5 . . ?
H12A C12 H12C 109.5 . . ?
H12B C12 H12C 109.5 . . ?
C23 C22 C21 119.9(4) . . ?
C23 C22 H22 120.0 . . ?
C21 C22 H22 120.0 . . ?
C13 C15 H15A 109.5 . . ?
C13 C15 H15B 109.5 . . ?
H15A C15 H15B 109.5 . . ?
C13 C15 H15C 109.5 . . ?
H15A C15 H15C 109.5 . . ?
H15B C15 H15C 109.5 . . ?
C43 C41 C37 115.1(3) . . ?
C43 C41 C42 109.3(3) . . ?
C37 C41 C42 110.4(3) . . ?
C43 C41 H41 107.2 . . ?
C37 C41 H41 107.2 . . ?
C42 C41 H41 107.2 . . ?
C28 C27 C26 121.1(3) . . ?
C28 C27 H27 119.5 . . ?
C26 C27 H27 119.5 . . ?
C40 C38 C39 109.4(3) . . ?
C40 C38 C33 114.3(4) . . ?
C39 C38 C33 112.3(3) . . ?
C40 C38 H38 106.8 . . ?
C39 C38 H38 106.8 . . ?
C33 C38 H38 106.8 . . ?
C2 C7 C8 113.5(3) . . ?
C2 C7 C9 108.9(3) . . ?
C8 C7 C9 110.4(3) . . ?
C2 C7 H7 107.9 . . ?
C8 C7 H7 107.9 . . ?
C9 C7 H7 107.9 . . ?
C3 C4 C5 119.5(3) . . ?
C3 C4 H4 120.3 . . ?
C5 C4 H4 120.3 . . ?
C23 C24 C25 120.7(4) . . ?
C23 C24 H24 119.7 . . ?
C25 C24 H24 119.7 . . ?
C34 C33 C32 119.5(4) . . ?
C34 C33 C38 119.4(3) . . ?
C32 C33 C38 121.1(3) . . ?
C7 C8 H8A 109.5 . . ?
C7 C8 H8B 109.5 . . ?
H8A C8 H8B 109.5 . . ?
C7 C8 H8C 109.5 . . ?
H8A C8 H8C 109.5 . . ?
H8B C8 H8C 109.5 . . ?
C44 C46 H46A 109.5 . . ?
C44 C46 H46B 109.5 . . ?
H46A C46 H46B 109.5 . . ?
C44 C46 H46C 109.5 . . ?
H46A C46 H46C 109.5 . . ?
H46B C46 H46C 109.5 . . ?
C55 C56 C51 120.6(4) . . ?
C55 C56 H56 119.7 . . ?
C51 C56 H56 119.7 . . ?
C29 C30 C31 120.2(4) . . ?
C29 C30 H30 119.9 . . ?
C31 C30 H30 119.9 . . ?
C52 C53 C54 119.6(4) . . ?
C52 C53 H53 120.2 . . ?
C54 C53 H53 120.2 . . ?
C16 C17 H17A 109.5 . . ?
C16 C17 H17B 109.5 . . ?
H17A C17 H17B 109.5 . . ?
C16 C17 H17C 109.5 . . ?
H17A C17 H17C 109.5 . . ?
H17B C17 H17C 109.5 . . ?
N4 C62 H62A 109.5 . . ?
N4 C62 H62B 109.5 . . ?
H62A C62 H62B 109.5 . . ?
N4 C62 H62C 109.5 . . ?
H62A C62 H62C 109.5 . . ?
H62B C62 H62C 109.5 . . ?
C27 C28 C29 120.6(4) . . ?
C27 C28 H28 119.7 . . ?
C29 C28 H28 119.7 . . ?
C30 C29 C28 119.5(4) . . ?
C30 C29 H29 120.2 . . ?
C28 C29 H29 120.2 . . ?
C44 C45 H45A 109.5 . . ?
C44 C45 H45B 109.5 . . ?
H45A C45 H45B 109.5 . . ?
C44 C45 H45C 109.5 . . ?
H45A C45 H45C 109.5 . . ?
H45B C45 H45C 109.5 . . ?
C47 C49 H49A 109.5 . . ?
C47 C49 H49B 109.5 . . ?
H49A C49 H49B 109.5 . . ?
C47 C49 H49C 109.5 . . ?
H49A C49 H49C 109.5 . . ?
H49B C49 H49C 109.5 . . ?
N4 C63 H63A 109.5 . . ?
N4 C63 H63B 109.5 . . ?
H63A C63 H63B 109.5 . . ?
N4 C63 H63C 109.5 . . ?
H63A C63 H63C 109.5 . . ?
H63B C63 H63C 109.5 . . ?
C7 C9 H9A 109.5 . . ?
C7 C9 H9B 109.5 . . ?
H9A C9 H9B 109.5 . . ?
C7 C9 H9C 109.5 . . ?
H9A C9 H9C 109.5 . . ?
H9B C9 H9C 109.5 . . ?
C38 C40 H40A 109.5 . . ?
C38 C40 H40B 109.5 . . ?
H40A C40 H40B 109.5 . . ?
C38 C40 H40C 109.5 . . ?
H40A C40 H40C 109.5 . . ?
H40B C40 H40C 109.5 . . ?
C38 C39 H39A 109.5 . . ?
C38 C39 H39B 109.5 . . ?
H39A C39 H39B 109.5 . . ?
C38 C39 H39C 109.5 . . ?
H39A C39 H39C 109.5 . . ?
H39B C39 H39C 109.5 . . ?
C41 C43 H43A 109.5 . . ?
C41 C43 H43B 109.5 . . ?
H43A C43 H43B 109.5 . . ?
C41 C43 H43C 109.5 . . ?
H43A C43 H43C 109.5 . . ?
H43B C43 H43C 109.5 . . ?
C54 C55 C56 120.3(4) . . ?
C54 C55 H55 119.8 . . ?
C56 C55 H55 119.8 . . ?
C35 C34 C33 121.0(4) . . ?
C35 C34 H34 119.5 . . ?
C33 C34 H34 119.5 . . ?
C55 C54 C53 120.0(4) . . ?
C55 C54 H54 120.0 . . ?
C53 C54 H54 120.0 . . ?
C35 C36 C37 121.1(4) . . ?
C35 C36 H36 119.4 . . ?
C37 C36 H36 119.4 . . ?
C34 C35 C36 120.2(4) . . ?
C34 C35 H35 119.9 . . ?
C36 C35 H35 119.9 . . ?

_refine_diff_density_max         0.433
_refine_diff_density_min         -0.425
_refine_diff_density_rms         0.067

_shelx_res_file                  
;
REM Old TITL P-1y in P-1
REM SHELXT solution in P-1: R1 0.133, Rweak 0.012, Alpha 0.069
REM <I/s>   0.000 for    0 systematic absences,  Orientation as input
REM Formula found by SHELXT:  C126 B N12 Si4 P4 Ge6
REM  C:\XRay\as21\P-1y_a.res in P-1
REM wR2 = 0.2570, GooF = S = 1.406, Restrained GooF = 1.406 for all data
REM R1 = 0.0832 for 9520 Fo > 4sig(Fo) and 0.1358 for all 16203 data
REM 297 parameters refined using 0 restraints
REM Highest difference peak  1.701,  deepest hole -1.422,  1-sigma level  0.164
REM  C:\XRay\as21\P-1y_a.res in P-1
REM wR2 = 0.1746, GooF = S = 1.055, Restrained GooF = 1.055 for all data
REM R1 = 0.0493 for 8877 Fo > 4sig(Fo) and 0.0900 for all 13895 data
REM 695 parameters refined using 3 restraints
REM Highest difference peak  1.378,  deepest hole -0.478,  1-sigma level  0.104
REM  C:\XRay\as21\P-1y_a.res in P-1
REM wR2 = 0.1748, GooF = S = 1.052, Restrained GooF = 1.052 for all data
REM R1 = 0.0493 for 8877 Fo > 4sig(Fo) and 0.0900 for all 13895 data
REM 695 parameters refined using 3 restraints
REM Highest difference peak  1.377,  deepest hole -0.479,  1-sigma level  0.104
REM  C:\XRay\as21\P-1y_a.res in P-1
REM wR2 = 0.1304, GooF = S = 0.956, Restrained GooF = 0.956 for all data
REM R1 = 0.0473 for 8852 Fo > 4sig(Fo) and 0.0884 for all 13870 data
REM 695 parameters refined using 3 restraints
REM Highest difference peak  1.187,  deepest hole -0.454,  1-sigma level  0.093
REM  C:\XRay\as21\P-1y_a.res in P-1
REM wR2 = 0.0990, GooF = S = 0.909, Restrained GooF = 0.910 for all data
REM R1 = 0.0429 for 8852 Fo > 4sig(Fo) and 0.0844 for all 13870 data
REM 707 parameters refined using 6 restraints
REM Highest difference peak  0.744,  deepest hole -0.471,  1-sigma level  0.069
REM  C:\XRay\as21\P-1y_a.res in P-1
REM wR2 = 0.0918, GooF = S = 0.903, Restrained GooF = 0.903 for all data
REM R1 = 0.0408 for 8872 Fo > 4sig(Fo) and 0.0809 for all 13890 data
REM 685 parameters refined using 0 restraints
REM Highest difference peak  0.432,  deepest hole -0.433,  1-sigma level  0.067
TITL C:\XRay\as21\P-1y_a.res in P-1
    C:\XRay\4_T_SH~1\AS21_P~1\resqz\p-1y_a_sq.res
    created by SHELXL-2018/3 at 19:43:08 on 10-Sep-2025
CELL 0.71073 13.1200 13.4500 21.6600 88.000 76.100 72.300
ZERR 2.0000 0.0026 0.0027 0.0043 0.030 0.030 0.030
LATT 1
SFAC C H N SI P CO GE O
UNIT 144 226 8 4 4 2 4 2
MERG 2
OMIT -2 52
FMAP 2
GRID
PLAN 20
TEMP -123
BOND $H
OMIT        0  -2   1
OMIT        0  -2   2
OMIT        0   1   2
ABIN
L.S. 20
ACTA
WGHT    0.046700
FVAR       0.39050
GE1   7    0.434162    0.376154    0.710971    11.00000    0.02328    0.02941 =
         0.02980    0.00025   -0.00470   -0.00878
GE2   7    0.575630    0.199989    0.743906    11.00000    0.02422    0.02941 =
         0.03233    0.00288   -0.00406   -0.00829
CO1   6    0.572819    0.425586    0.721963    11.00000    0.02318    0.02836 =
         0.02968    0.00190   -0.00531   -0.00852
P1    5    0.468001    0.532688    0.797310    11.00000    0.02604    0.02788 =
         0.03193    0.00103   -0.00730   -0.00886
P2    5    0.689501    0.301104    0.757160    11.00000    0.02654    0.02870 =
         0.03060    0.00156   -0.00629   -0.00883
SI2   4    0.825413    0.096567    0.683292    11.00000    0.02543    0.02847 =
         0.03280    0.00219   -0.00549   -0.00601
SI1   4    0.247450    0.458836    0.840524    11.00000    0.02370    0.03478 =
         0.02920   -0.00047   -0.00387   -0.00935
N3    3    0.656581    0.486456    0.649109    11.00000    0.02480    0.03191 =
         0.03464    0.00511   -0.00606   -0.00861
N1    3    0.287917    0.409855    0.761338    11.00000    0.02192    0.03084 =
         0.03029    0.00206   -0.00804   -0.00863
N2    3    0.691231    0.119969    0.674250    11.00000    0.02810    0.02575 =
         0.03232    0.00053   -0.00800   -0.00761
N4    3    0.821034    0.641284    0.502999    11.00000    0.05136    0.05974 =
         0.04656    0.01912   -0.00574   -0.03176
C1    1    0.205761    0.398839    0.730478    11.00000    0.01896    0.03096 =
         0.03252   -0.00175   -0.00322   -0.00739
C47   1    0.863267   -0.000224    0.746851    11.00000    0.03412    0.03334 =
         0.04314    0.00735   -0.01290   -0.00908
AFIX  13
H47   2    0.872802   -0.070937    0.728988    11.00000   -1.20000
AFIX   0
C10   1    0.186530    0.580925    0.684397    11.00000    0.04259    0.03370 =
         0.04832    0.01029   -0.02262   -0.01658
AFIX  13
H10   2    0.231944    0.584728    0.714780    11.00000   -1.20000
AFIX   0
C61   1    0.616170    0.525526    0.598091    11.00000    0.03017    0.04284 =
         0.03596    0.00250   -0.00954   -0.01126
AFIX  43
H61   2    0.547288    0.518344    0.595883    11.00000   -1.20000
AFIX   0
C57   1    0.756410    0.497430    0.647846    11.00000    0.02733    0.03708 =
         0.04034    0.00873   -0.00930   -0.01138
AFIX  43
H57   2    0.789189    0.469385    0.681812    11.00000   -1.20000
AFIX   0
C19   1    0.366295    0.493564    0.859764    11.00000    0.02818    0.03166 =
         0.02789   -0.00102   -0.00579   -0.00879
AFIX  23
H19A  2    0.333872    0.551155    0.892621    11.00000   -1.20000
H19B  2    0.407790    0.432479    0.879959    11.00000   -1.20000
AFIX   0
C50   1    0.827563    0.228960    0.708122    11.00000    0.02700    0.03360 =
         0.03731    0.00137   -0.00608   -0.00824
AFIX  23
H50A  2    0.883667    0.220544    0.732982    11.00000   -1.20000
H50B  2    0.846937    0.268445    0.669969    11.00000   -1.20000
AFIX   0
C2    1    0.179322    0.303562    0.732096    11.00000    0.02922    0.03434 =
         0.03490    0.00084   -0.00578   -0.01135
C16   1    0.217720    0.355953    0.898197    11.00000    0.03192    0.04837 =
         0.03251    0.00062   -0.00265   -0.02057
AFIX  13
H16   2    0.166490    0.326722    0.882578    11.00000   -1.20000
AFIX   0
C20   1    0.387520    0.663506    0.777859    11.00000    0.02615    0.02807 =
         0.04388   -0.00067   -0.00863   -0.00862
C13   1    0.119990    0.577541    0.851996    11.00000    0.02713    0.04854 =
         0.03903   -0.00405   -0.00282   -0.00303
AFIX  13
H13   2    0.130536    0.618737    0.812925    11.00000   -1.20000
AFIX   0
C6    1    0.149691    0.483922    0.698135    11.00000    0.02990    0.03616 =
         0.03700    0.00354   -0.01045   -0.01118
C32   1    0.666651    0.070669    0.624739    11.00000    0.03057    0.03049 =
         0.04011   -0.00603   -0.01006   -0.00500
C31   1    0.547290    0.557326    0.906601    11.00000    0.03807    0.04339 =
         0.03852    0.00270   -0.01067   -0.01945
AFIX  43
H31   2    0.497214    0.523645    0.930260    11.00000   -1.20000
AFIX   0
C26   1    0.551925    0.573772    0.842555    11.00000    0.02597    0.03028 =
         0.03689    0.00026   -0.00782   -0.00868
C60   1    0.667955    0.574561    0.549623    11.00000    0.03900    0.04428 =
         0.03241    0.00769   -0.00994   -0.01549
AFIX  43
H60   2    0.634456    0.599370    0.515444    11.00000   -1.20000
AFIX   0
C51   1    0.708822    0.301962    0.838330    11.00000    0.03386    0.03201 =
         0.03673    0.00077   -0.01070   -0.00608
C59   1    0.769928    0.588771    0.549646    11.00000    0.03722    0.03640 =
         0.03993    0.00398   -0.00320   -0.01484
C52   1    0.637170    0.274909    0.889858    11.00000    0.04640    0.03928 =
         0.03552    0.00089   -0.01049   -0.00683
AFIX  43
H52   2    0.577695    0.254046    0.882930    11.00000   -1.20000
AFIX   0
C21   1    0.384531    0.685655    0.715790    11.00000    0.04154    0.03234 =
         0.05142    0.00302   -0.01988   -0.01058
AFIX  43
H21   2    0.422383    0.632580    0.683321    11.00000   -1.20000
AFIX   0
C58   1    0.814351    0.545803    0.601481    11.00000    0.03165    0.04178 =
         0.04755    0.00976   -0.00940   -0.01547
AFIX  43
H58   2    0.883969    0.550273    0.604335    11.00000   -1.20000
AFIX   0
C44   1    0.929985    0.046982    0.605294    11.00000    0.03004    0.04118 =
         0.03700   -0.00178   -0.00238   -0.00341
AFIX  13
H44   2    0.891864    0.079074    0.571358    11.00000   -1.20000
AFIX   0
C37   1    0.651774    0.124254    0.568068    11.00000    0.05031    0.04162 =
         0.04020   -0.00325   -0.01727   -0.00292
C25   1    0.333122    0.743670    0.824847    11.00000    0.04599    0.03425 =
         0.05171   -0.00200   -0.00625   -0.00846
AFIX  43
H25   2    0.335724    0.731077    0.867957    11.00000   -1.20000
AFIX   0
C14   1    0.013246    0.548355    0.855944    11.00000    0.02949    0.07708 =
         0.05005   -0.01439   -0.00622   -0.00527
AFIX 137
H14A  2   -0.004024    0.512556    0.895467    11.00000   -1.50000
H14B  2    0.023980    0.502063    0.819435    11.00000   -1.50000
H14C  2   -0.047783    0.611971    0.855430    11.00000   -1.50000
AFIX   0
C18   1    0.320543    0.263720    0.899756    11.00000    0.04429    0.04843 =
         0.04139    0.01221   -0.00627   -0.01771
AFIX 137
H18A  2    0.364213    0.284425    0.924913    11.00000   -1.50000
H18B  2    0.365080    0.243474    0.856244    11.00000   -1.50000
H18C  2    0.297910    0.204438    0.919104    11.00000   -1.50000
AFIX   0
C3    1    0.090800    0.299301    0.708503    11.00000    0.02931    0.03715 =
         0.04936   -0.00001   -0.01000   -0.01693
AFIX  43
H3    2    0.071410    0.236483    0.710930    11.00000   -1.20000
AFIX   0
C42   1    0.554256    0.302043    0.534619    11.00000    0.05299    0.04921 =
         0.05035   -0.00024   -0.02028   -0.00252
AFIX 137
H42A  2    0.562299    0.276522    0.491346    11.00000   -1.50000
H42B  2    0.551759    0.375630    0.533975    11.00000   -1.50000
H42C  2    0.485846    0.295205    0.562243    11.00000   -1.50000
AFIX   0
C5    1    0.061976    0.475162    0.675688    11.00000    0.03378    0.04316 =
         0.05964    0.01074   -0.02352   -0.01187
AFIX  43
H5    2    0.022085    0.532783    0.655626    11.00000   -1.20000
AFIX   0
C23   1    0.272493    0.861641    0.745663    11.00000    0.04157    0.02966 =
         0.08597    0.00693   -0.02194   -0.00981
AFIX  43
H23   2    0.232739    0.928808    0.734705    11.00000   -1.20000
AFIX   0
C48   1    0.777553    0.014458    0.811125    11.00000    0.06519    0.04480 =
         0.03676    0.01219   -0.01262   -0.00594
AFIX 137
H48A  2    0.801178   -0.044237    0.837868    11.00000   -1.50000
H48B  2    0.705930    0.017121    0.803791    11.00000   -1.50000
H48C  2    0.771030    0.079829    0.832599    11.00000   -1.50000
AFIX   0
C11   1    0.091150    0.683459    0.692442    11.00000    0.06073    0.03488 =
         0.08601    0.01062   -0.03888   -0.00714
AFIX 137
H11A  2    0.120333    0.742759    0.690583    11.00000   -1.50000
H11B  2    0.039105    0.685841    0.733668    11.00000   -1.50000
H11C  2    0.053178    0.687175    0.658205    11.00000   -1.50000
AFIX   0
C12   1    0.260998    0.568920    0.616346    11.00000    0.06821    0.05652 =
         0.05201    0.02214   -0.02673   -0.03882
AFIX 137
H12A  2    0.322732    0.504386    0.612177    11.00000   -1.50000
H12B  2    0.289494    0.628765    0.608116    11.00000   -1.50000
H12C  2    0.218054    0.565985    0.585535    11.00000   -1.50000
AFIX   0
C22   1    0.327029    0.784526    0.699466    11.00000    0.05678    0.03855 =
         0.06806    0.01336   -0.03730   -0.01601
AFIX  43
H22   2    0.325816    0.798183    0.656277    11.00000   -1.20000
AFIX   0
C15   1    0.101563    0.652376    0.909005    11.00000    0.03474    0.04800 =
         0.06459   -0.01708   -0.00045   -0.00163
AFIX 137
H15A  2    0.034043    0.710614    0.911302    11.00000   -1.50000
H15B  2    0.164474    0.679478    0.903347    11.00000   -1.50000
H15C  2    0.094496    0.614458    0.948491    11.00000   -1.50000
AFIX   0
C41   1    0.653029    0.237268    0.560217    11.00000    0.03996    0.04389 =
         0.03381    0.00493   -0.00892   -0.00363
AFIX  13
H41   2    0.643666    0.267266    0.603557    11.00000   -1.20000
AFIX   0
C27   1    0.628226    0.622283    0.809002    11.00000    0.04849    0.05952 =
         0.03987    0.01117   -0.01680   -0.03144
AFIX  43
H27   2    0.633677    0.633473    0.764936    11.00000   -1.20000
AFIX   0
C38   1    0.667155   -0.091948    0.690469    11.00000    0.05491    0.03433 =
         0.06468    0.00565   -0.01756   -0.01873
AFIX  13
H38   2    0.702886   -0.056175    0.714710    11.00000   -1.20000
AFIX   0
C7    1    0.250736    0.203376    0.752539    11.00000    0.04004    0.03128 =
         0.06231    0.00355   -0.02423   -0.01250
AFIX  13
H7    2    0.304312    0.221231    0.772703    11.00000   -1.20000
AFIX   0
C4    1    0.030864    0.384846    0.681676    11.00000    0.02951    0.04990 =
         0.06017    0.00310   -0.02117   -0.01580
AFIX  43
H4    2   -0.031252    0.381932    0.667408    11.00000   -1.20000
AFIX   0
C24   1    0.275244    0.841859    0.808064    11.00000    0.04063    0.03332 =
         0.07635   -0.00719   -0.00066   -0.00077
AFIX  43
H24   2    0.237294    0.895691    0.840062    11.00000   -1.20000
AFIX   0
C33   1    0.656320   -0.031955    0.630264    11.00000    0.04814    0.03084 =
         0.06776   -0.00169   -0.02528   -0.00976
C8    1    0.185302    0.145466    0.801217    11.00000    0.08952    0.04508 =
         0.07532    0.02153   -0.04028   -0.03813
AFIX 137
H8A   2    0.138325    0.193673    0.836888    11.00000   -1.50000
H8B   2    0.236681    0.086943    0.817013    11.00000   -1.50000
H8C   2    0.139245    0.118917    0.780740    11.00000   -1.50000
AFIX   0
C46   1    1.033325    0.083323    0.593877    11.00000    0.04630    0.07815 =
         0.05866   -0.00888    0.01125   -0.02314
AFIX 137
H46A  2    1.074807    0.054213    0.625813    11.00000   -1.50000
H46B  2    1.011090    0.159772    0.597303    11.00000   -1.50000
H46C  2    1.079839    0.059110    0.551250    11.00000   -1.50000
AFIX   0
C56   1    0.795563    0.332804    0.849773    11.00000    0.04648    0.05956 =
         0.04295   -0.00172   -0.01419   -0.01808
AFIX  43
H56   2    0.845072    0.352028    0.815277    11.00000   -1.20000
AFIX   0
C30   1    0.615628    0.589824    0.936809    11.00000    0.04941    0.06546 =
         0.03626    0.00317   -0.01680   -0.02707
AFIX  43
H30   2    0.611587    0.578143    0.980720    11.00000   -1.20000
AFIX   0
C53   1    0.651200    0.277916    0.951214    11.00000    0.06408    0.05347 =
         0.03923    0.00466   -0.00637   -0.00670
AFIX  43
H53   2    0.601707    0.259221    0.985957    11.00000   -1.20000
AFIX   0
C17   1    0.159020    0.398325    0.967100    11.00000    0.04924    0.07068 =
         0.03302    0.00733   -0.00075   -0.02006
AFIX 137
H17A  2    0.149066    0.340341    0.994087    11.00000   -1.50000
H17B  2    0.086876    0.448714    0.967659    11.00000   -1.50000
H17C  2    0.203875    0.432803    0.983272    11.00000   -1.50000
AFIX   0
C62   1    0.924121    0.659075    0.505875    11.00000    0.06895    0.07937 =
         0.05863    0.01545   -0.00288   -0.04977
AFIX 137
H62A  2    0.910266    0.708648    0.541270    11.00000   -1.50000
H62B  2    0.954184    0.687722    0.465851    11.00000   -1.50000
H62C  2    0.977157    0.592804    0.512436    11.00000   -1.50000
AFIX   0
C28   1    0.695408    0.653964    0.838964    11.00000    0.05836    0.07981 =
         0.05910    0.01476   -0.02395   -0.04845
AFIX  43
H28   2    0.746612    0.686499    0.815346    11.00000   -1.20000
AFIX   0
C29   1    0.688879    0.638812    0.902911    11.00000    0.05384    0.06851 =
         0.05640    0.00407   -0.02281   -0.03554
AFIX  43
H29   2    0.734405    0.661884    0.923509    11.00000   -1.20000
AFIX   0
C45   1    0.963097   -0.071677    0.592377    11.00000    0.06177    0.04754 =
         0.05806   -0.01387    0.01071   -0.00706
AFIX 137
H45A  2    1.014164   -0.090405    0.550379    11.00000   -1.50000
H45B  2    0.897118   -0.092141    0.593451    11.00000   -1.50000
H45C  2    0.999108   -0.108094    0.625070    11.00000   -1.50000
AFIX   0
C49   1    0.975139   -0.003567    0.758740    11.00000    0.05417    0.09682 =
         0.08724    0.04753   -0.04739   -0.03217
AFIX 137
H49A  2    0.968423    0.062712    0.779225    11.00000   -1.50000
H49B  2    1.030395   -0.014584    0.718073    11.00000   -1.50000
H49C  2    0.997914   -0.060960    0.786500    11.00000   -1.50000
AFIX   0
C63   1    0.762159    0.698190    0.457049    11.00000    0.08297    0.05269 =
         0.04021    0.01579   -0.00719   -0.02540
AFIX 137
H63A  2    0.750563    0.648492    0.429461    11.00000   -1.50000
H63B  2    0.805700    0.739100    0.431094    11.00000   -1.50000
H63C  2    0.690677    0.745191    0.479736    11.00000   -1.50000
AFIX   0
C9    1    0.316794    0.132342    0.693252    11.00000    0.04350    0.04071 =
         0.09554   -0.00980   -0.02018   -0.00585
AFIX 137
H9A   2    0.265868    0.118327    0.670699    11.00000   -1.50000
H9B   2    0.361948    0.066327    0.706189    11.00000   -1.50000
H9C   2    0.364703    0.167061    0.665049    11.00000   -1.50000
AFIX   0
C40   1    0.739379   -0.204532    0.678560    11.00000    0.07113    0.04813 =
         0.08818    0.01967    0.00018   -0.00489
AFIX 137
H40A  2    0.752056   -0.234443    0.718972    11.00000   -1.50000
H40B  2    0.810159   -0.207390    0.649431    11.00000   -1.50000
H40C  2    0.702646   -0.244596    0.659572    11.00000   -1.50000
AFIX   0
C39   1    0.555495   -0.088076    0.733593    11.00000    0.06090    0.07250 =
         0.10014    0.01196   -0.01545   -0.01684
AFIX 137
H39A  2    0.510990   -0.015123    0.744382    11.00000   -1.50000
H39B  2    0.566224   -0.124330    0.772662    11.00000   -1.50000
H39C  2    0.517443   -0.122284    0.711476    11.00000   -1.50000
AFIX   0
C43   1    0.758783    0.250890    0.518355    11.00000    0.05390    0.06965 =
         0.06757    0.02818   -0.00016    0.00153
AFIX 137
H43A  2    0.819627    0.221401    0.538973    11.00000   -1.50000
H43B  2    0.749268    0.325401    0.512182    11.00000   -1.50000
H43C  2    0.775505    0.214634    0.476970    11.00000   -1.50000
AFIX   0
C55   1    0.809877    0.335558    0.910785    11.00000    0.06148    0.08880 =
         0.05712   -0.00537   -0.02965   -0.02430
AFIX  43
H55   2    0.869363    0.356195    0.917906    11.00000   -1.20000
AFIX   0
C34   1    0.636639   -0.078523    0.579505    11.00000    0.12319    0.03667 =
         0.10167   -0.00667   -0.06731   -0.02310
AFIX  43
H34   2    0.629807   -0.146930    0.583181    11.00000   -1.20000
AFIX   0
C54   1    0.738120    0.308453    0.961479    11.00000    0.08644    0.08010 =
         0.04291    0.00132   -0.03327   -0.01517
AFIX  43
H54   2    0.748192    0.310690    1.003343    11.00000   -1.20000
AFIX   0
C36   1    0.634981    0.073451    0.518566    11.00000    0.11951    0.04929 =
         0.05796   -0.00876   -0.05004   -0.00500
AFIX  43
H36   2    0.628840    0.108090    0.480033    11.00000   -1.20000
AFIX   0
C35   1    0.627008   -0.026874    0.524324    11.00000    0.15963    0.05090 =
         0.10674   -0.01353   -0.09264   -0.01287
AFIX  43
H35   2    0.614832   -0.060163    0.490000    11.00000   -1.20000
AFIX   0
HKLF 4


REM  C:\XRay\as21\P-1y_a.res in P-1
REM wR2 = 0.0943, GooF = S = 0.898, Restrained GooF = 0.898 for all data
REM R1 = 0.0409 for 8874 Fo > 4sig(Fo) and 0.0809 for all 13892 data
REM 685 parameters refined using 0 restraints

END

WGHT      0.0455      0.0000

REM Highest difference peak  0.433,  deepest hole -0.425,  1-sigma level  0.067
Q1    1   0.5254  0.3843  0.7210  11.00000  0.05    0.43
Q2    1   0.5383  0.1572  0.7361  11.00000  0.05    0.43
Q3    1   0.5591  0.2418  0.8237  11.00000  0.05    0.43
Q4    1   0.5391  0.3578  0.7133  11.00000  0.05    0.41
Q5    1   0.4394  0.3618  0.7514  11.00000  0.05    0.40
Q6    1   0.6493  0.2411  0.7415  11.00000  0.05    0.37
Q7    1   0.4996  0.3975  0.6919  11.00000  0.05    0.37
Q8    1   0.5187  0.1694  0.7477  11.00000  0.05    0.36
Q9    1   0.6361  0.3978  0.7592  11.00000  0.05    0.36
Q10   1   0.5013  0.2722  0.7288  11.00000  0.05    0.34
Q11   1   0.8195  0.0778  0.7318  11.00000  0.05    0.32
Q12   1   0.8341  0.1682  0.6915  11.00000  0.05    0.32
Q13   1   0.4567  0.4591  0.7206  11.00000  0.05    0.32
Q14   1   0.3194  0.4135  0.7090  11.00000  0.05    0.32
Q15   1   0.5763  0.0303  0.5347  11.00000  0.05    0.31
Q16   1   0.3934  0.2892  0.7411  11.00000  0.05    0.31
Q17   1   0.4753  0.4417  0.7578  11.00000  0.05    0.31
Q18   1   0.5656  0.2020  0.7909  11.00000  0.05    0.30
Q19   1   0.6153  0.3436  0.7253  11.00000  0.05    0.30
Q20   1   0.5646  0.2283  0.6982  11.00000  0.05    0.29
;
_shelx_res_checksum              95092

_shelx_fab_file                  
;
   12    3   19     -0.16      0.00
   11    2   15      0.35      0.00
   10    3   23     -0.16      0.00
    9    3   24      0.09      0.00
    9    1   13     -0.45      0.00
    7    3   25     -0.83      0.00
    7    1   18     -0.39      0.00
    6    0   11      1.14      0.00
    6    0    7      1.23      0.00
    5    0   14      1.22      0.00
    4    2   23     -0.96      0.00
    3    0   15      1.37      0.00
    2    0   15     -1.14      0.00
    1    3   24      0.56      0.00
    1    0   14     -0.59      0.00
    0    2   21     -0.68      0.00
    0    1   18     -0.79      0.00
   -1    4   24      0.46      0.00
   -1    1   17     -0.40      0.00
   -1    0   12     -2.75      0.00
   -2    4   23      0.20      0.00
   -2    3   21     -0.73      0.00
   -4    4   20     -0.44      0.00
   -4    3   18      0.31      0.00
   -4    1   11     -0.02      0.00
   -5    3   16     -0.07      0.00
   -5    2   13     -3.19      0.00
   -5    1    6     -1.23      0.00
   -5    1    5     -1.74      0.00
   -6    5   18      0.24      0.00
   -6    4   16      0.48      0.00
   11    3   22      0.87      0.00
   11    2   16      0.31      0.00
   10    2   19      0.17      0.00
    9    1   14     -0.45      0.00
    8    3   25      0.18      0.00
    8    1   17      0.42      0.00
    6    0   12      0.85      0.00
    5    1   20     -0.06      0.00
    4    1   20     -0.15      0.00
    4    0   15      0.08      0.00
    3    2   23      0.14      0.00
    3    1   20      0.32      0.00
    2    3   25     -0.64      0.00
    1    2   22      0.90      0.00
    1    1   19      0.56      0.00
    0    0   14     -0.86      0.00
   -2    0   10      0.91      0.00
   -2    0    2     27.14      0.00
   -3    4   22     -0.01      0.00
   -3    3   20     -0.02      0.00
   -3    1   14     -0.90      0.00
   -7    3   10      0.38      0.00
   12    3   20     -0.32      0.00
    9    2   21     -0.10      0.00
    9    1   15     -0.57      0.00
    7    3   26     -0.56      0.00
    7    1   19     -0.31      0.00
    6    3   26      0.08      0.00
    6    0   13      0.50      0.00
    5    3   26     -0.40      0.00
    5    0   15      0.89      0.00
    4    3   26     -0.06      0.00
    3    0   16      1.29      0.00
    2    1   20      0.19      0.00
    1    0   15      0.17      0.00
   -1    3   23      0.86      0.00
   -1    0   13     -2.47      0.00
   -3    2   18     -0.19      0.00
   -4    2   16      0.93      0.00
   -4    1   12      0.37      0.00
   -5    4   19      0.98      0.00
   -5    1    7     -0.99      0.00
   -6    3   14      0.03      0.00
   -6    2   10     -1.04      0.00
   11    2   17      0.15      0.00
   10    3   24      0.19      0.00
   10    2   20     -0.33      0.00
    9    3   25      0.07      0.00
    9    1   16     -0.79      0.00
    9    1    6     -0.41      0.00
    8    1   18      0.21      0.00
    6    0   14      0.21      0.00
    5    2   24     -0.25      0.00
    4    2   24     -0.62      0.00
    4    0   16     -0.09      0.00
    3    3   26      0.17      0.00
    2    0   16     -1.27      0.00
    1    3   25      0.48      0.00
    1    1   20      0.36      0.00
    0    1   19     -0.52      0.00
   -1    1   18     -0.51      0.00
   -2    3   22     -0.55      0.00
   -2    0   11      1.36      0.00
   -3    1   15     -0.54      0.00
   -4    4   21     -0.31      0.00
   -4    3   19      0.10      0.00
   -5    3   17      0.68      0.00
   -5    2   14     -2.59      0.00
   -5    1    8     -0.93      0.00
   -6    4   17      0.51      0.00
   -7    3   11     -0.38      0.00
   12    3   21     -0.24      0.00
   11    2   18     -0.03      0.00
    9    2   22     -0.14      0.00
    8    2   23     -0.20      0.00
    8    1   19     -0.01      0.00
    7    1   20     -0.27      0.00
    5    1   21     -0.26      0.00
    5    0   16      0.54      0.00
    4    0   17     -0.03      0.00
    3    2   24      0.27      0.00
    3    1   21      0.27      0.00
    3    0   17      1.08      0.00
    2    3   26     -0.22      0.00
    2    1   21     -0.03      0.00
    1    2   23      1.09      0.00
    1    0   16      0.46      0.00
    0    0   15     -1.78      0.00
   -1    0   14     -1.80      0.00
   -2    2   20     -0.72      0.00
   -2    0   12      1.39      0.00
   -3    3   21     -0.09      0.00
   -4    1   13      0.62      0.00
   -5    1    9     -1.06      0.00
   -5    1    2     -5.25      0.00
   -6    3   15      0.33      0.00
   -6    2   11     -1.00      0.00
   11    2   19     -0.09      0.00
   10    2   21     -0.74      0.00
    9    1   17     -1.01      0.00
    7    0   12      0.00      0.00
    7    0   11      0.08      0.00
    7    0   10      0.09      0.00
    7    0    9      0.02      0.00
    6    1   21     -0.36      0.00
    6    0    5      1.16      0.00
    5    0   17      0.29      0.00
    2    2   24     -0.99      0.00
    2    0   17     -0.94      0.00
    0    1   20     -0.55      0.00
   -1    3   24      0.86      0.00
   -5    4   20      1.03      0.00
   12    3   22      0.02      0.00
    9    2   23     -0.19      0.00
    9    1   18     -1.11      0.00
    8    2   24     -0.28      0.00
    8    1   20     -0.13      0.00
    7    1   21     -0.25      0.00
    7    0   14     -0.37      0.00
    7    0   13     -0.15      0.00
    6    2   25      0.12      0.00
    5    2   25     -0.26      0.00
    5    1   22     -0.41      0.00
    4    2   25     -0.26      0.00
    4    1   22     -0.94      0.00
    4    0   18      0.16      0.00
    3    2   25      0.37      0.00
    3    1   22      0.32      0.00
    3    0   18      0.80      0.00
    1    0   17      0.49      0.00
    0    2   23     -1.00      0.00
    0    0   16     -2.14      0.00
   -1    1   19     -0.57      0.00
   -1    0   15     -1.22      0.00
   -2    3   23     -0.36      0.00
   -2    0   13      1.02      0.00
   -3    1   16     -0.41      0.00
   -4    3   20     -0.03      0.00
   -5    3   18      1.14      0.00
   -5    2   15     -1.56      0.00
   -5    1   10     -1.44      0.00
   -6    4   18      0.50      0.00
   -6    2   12     -0.84      0.00
   -7    3   12     -1.07      0.00
   11    2   20      0.03      0.00
   10    2   22     -0.91      0.00
   10    1   14      0.30      0.00
   10    1   13      0.36      0.00
   10    1   12      0.42      0.00
    6    1   22     -0.46      0.00
    2    1   22     -0.31      0.00
    2    0   18     -0.39      0.00
   -2    2   21     -1.00      0.00
   -3    3   22     -0.11      0.00
   -4    1   14      0.79      0.00
   -6    3   16      0.54      0.00
   12    2   16      0.14      0.00
   10    1   15      0.21      0.00
    9    2   24     -0.18      0.00
    9    1   19     -1.02      0.00
    8    2   25     -0.26      0.00
    8    1   21     -0.14      0.00
    7    1   22     -0.22      0.00
    5    2   26     -0.24      0.00
    5    1   23     -0.46      0.00
    4    2   26     -0.06      0.00
    4    0   19      0.30      0.00
    3    1   23      0.41      0.00
    3    0   19      0.53      0.00
    1    1   22      0.47      0.00
    1    0   18      0.39      0.00
    0    1   21     -0.87      0.00
    0    0   17     -2.02      0.00
   -1    1   20     -0.53      0.00
   -1    0   16     -0.95      0.00
   -3    1   17     -0.47      0.00
   -5    2   16     -0.43      0.00
   -5    1   11     -2.00      0.00
   -7    3   13     -1.37      0.00
   11    2   21      0.29      0.00
   10    2   23     -0.81      0.00
   10    1   16      0.05      0.00
   10    1    9      0.54      0.00
    7    0   16     -0.73      0.00
    6    2   26     -0.04      0.00
    6    1   23     -0.38      0.00
    5    0   19     -0.01      0.00
    2    0   19      0.07      0.00
    2   -1   10      1.61      0.00
    2   -1    9      0.56      0.00
    1    2   25      1.05      0.00
    0    2   24     -0.82      0.00
   -2    2   22     -1.21      0.00
   -4    3   21     -0.08      0.00
   -5    3   19      1.33      0.00
   -5    1   12     -2.55      0.00
   -6    4   19      0.46      0.00
   -6    2   13     -0.50      0.00
   -7    2    6     -0.43      0.00
   10    1   17     -0.14      0.00
    9    2   25     -0.14      0.00
    9    1   20     -0.80      0.00
    8    1   22     -0.14      0.00
    7    0   17     -0.73      0.00
    4    1   24     -0.74      0.00
    4    0   20      0.22      0.00
    3    0   20      0.33      0.00
    3   -1   11     -3.33      0.00
    3   -1   10     -3.76      0.00
    2    2   26     -0.27      0.00
    2   -1   11      1.96      0.00
    2   -1    8     -0.76      0.00
    1    0   19      0.20      0.00
    1   -1   11     -4.10      0.00
    1   -1   10     -2.48      0.00
    1   -1    9      0.59      0.00
    1   -1    8      4.42      0.00
    0    1   22     -1.29      0.00
    0    0   18     -1.62      0.00
   -2    0   15     -0.12      0.00
   -4    2   19      0.21      0.00
   -6    3   17      0.61      0.00
   -7    2    7     -0.13      0.00
   11    2   22      0.55      0.00
   10    2   24     -0.54      0.00
   10    1   18     -0.35      0.00
    9    1   21     -0.52      0.00
    8    0   14     -0.11      0.00
    8    0   13     -0.13      0.00
    8    0   12     -0.06      0.00
    8    0   11      0.00      0.00
    7    0   18     -0.63      0.00
    6    1   24     -0.21      0.00
    5    1   24     -0.41      0.00
    5    0   20     -0.17      0.00
    3    1   24      0.49      0.00
    3   -1   12     -2.34      0.00
    3   -1    8     -1.70      0.00
    2    0   20      0.26      0.00
    2   -1   13      0.58      0.00
    2   -1    7     -1.60      0.00
    1    1   23      0.77      0.00
    1   -1   13     -3.41      0.00
    1   -1   12     -4.24      0.00
    1   -1    7      7.91      0.00
    0    2   25     -0.41      0.00
    0   -1   10      1.44      0.00
    0   -1    9      0.63      0.00
   -1    1   21     -0.34      0.00
   -3    2   21     -0.06      0.00
   -3    1   18     -0.56      0.00
   -4    1   16      0.82      0.00
   -5    2   17      0.54      0.00
   -5    1   13     -2.83      0.00
   -6    2   14     -0.05      0.00
   -7    3   14     -1.20      0.00
   -7    2    8      0.23      0.00
   -7    2    4     -0.48      0.00
   12    2   20     -0.08      0.00
   11    2   23      0.68      0.00
   10    1   19     -0.55      0.00
    8    1   23     -0.20      0.00
    8    0   16      0.22      0.00
    8    0   15      0.03      0.00
    8    0   10     -0.03      0.00
    4    0   21     -0.10      0.00
    4   -1   13      1.11      0.00
    4   -1   12      1.79      0.00
    4   -1   11      2.14      0.00
    4   -1   10      1.91      0.00
    3    0   21      0.29      0.00
    3   -1   14     -0.58      0.00
    2    1   24     -0.40      0.00
    2   -1   14     -0.54      0.00
    1    0   20     -0.05      0.00
    0    0   19     -1.21      0.00
    0   -1   11      1.81      0.00
    0   -1    8      0.14      0.00
   -1    0   18     -1.09      0.00
   -2    2   23     -1.21      0.00
   -4    0    9     -3.06      0.00
   -4    0    8     -3.78      0.00
   -4    0    7     -3.89      0.00
   -5    3   20      1.28      0.00
   -7    2    9      0.41      0.00
   10    1   20     -0.74      0.00
   10    1    8      0.38      0.00
    9    1   22     -0.28      0.00
    8    0   17      0.31      0.00
    7    0   19     -0.50      0.00
    7    0    6     -0.25      0.00
    6    1   25     -0.08      0.00
    5    1   25     -0.30      0.00
    5    0   21     -0.33      0.00
    4    1   25     -0.39      0.00
    4   -1   14      0.35      0.00
    4   -1    9      1.01      0.00
    3    1   25      0.52      0.00
    3   -1   15     -0.09      0.00
    2    0   21      0.19      0.00
    2   -1   15     -1.44      0.00
    1    1   24      1.02      0.00
    1   -1   14     -2.30      0.00
    1   -1    6      9.97      0.00
    0    1   23     -1.53      0.00
    0   -1   13      0.47      0.00
   -3    2   22     -0.08      0.00
   -3    1   19     -0.55      0.00
   -4    2   20      0.06      0.00
   -4    1   17      0.60      0.00
   -4    0   10     -2.08      0.00
   -4    0    6     -3.12      0.00
   -5    2   18      1.19      0.00
   -5    1   14     -2.65      0.00
   -6    3   18      0.61      0.00
   -6    2   15      0.33      0.00
   -7    3   15     -0.71      0.00
   -7    2   10      0.24      0.00
   12    2   21     -0.25      0.00
    8    1   24     -0.29      0.00
    8    0   18      0.25      0.00
    7    0   20     -0.40      0.00
    4    0   22     -0.44      0.00
    4   -1   15     -0.26      0.00
    3    0   22      0.38      0.00
    3   -1   16      0.26      0.00
    2   -1   16     -1.85      0.00
    2   -1    6     -1.03      0.00
    1    0   21     -0.25      0.00
    1   -1   15     -1.37      0.00
    0    0   20     -1.00      0.00
    0   -1   14     -0.69      0.00
   -1    2   25      0.95      0.00
   -1    0   19     -1.21      0.00
   -1   -1   11     -1.50      0.00
   -1   -1   10      0.65      0.00
   -1   -1    9      3.46      0.00
   -1   -1    8      6.18      0.00
   -3    0   15     -0.77      0.00
   -5    3   21      1.03      0.00
   -6    1    7     -0.97      0.00
   -7    2    3     -0.45      0.00
   12    2   22     -0.22      0.00
   11    1   16      0.01      0.00
   11    1   15      0.16      0.00
   11    1   13     -0.05      0.00
   10    1   21     -0.92      0.00
    9    1   23     -0.13      0.00
    5    1   26     -0.20      0.00
    5    0   22     -0.44      0.00
    4    1   26     -0.14      0.00
    4   -1   16     -0.58      0.00
    3   -1   17      0.53      0.00
    2    0   22      0.05      0.00
    2   -1   17     -1.72      0.00
    1   -1   16     -0.76      0.00
    0    1   24     -1.41      0.00
    0   -1    6      4.38      0.00
   -1   -1   13     -2.76      0.00
   -1   -1   12     -2.62      0.00
   -2    2   24     -0.96      0.00
   -3    1   20     -0.42      0.00
   -4    2   21     -0.03      0.00
   -4    1   18      0.27      0.00
   -4    0   12     -0.35      0.00
   -5    1   15     -2.03      0.00
   -6    3   19      0.58      0.00
   -6    2   16      0.51      0.00
   -6    1   10     -1.45      0.00
   -6    1    9     -1.43      0.00
   -6    1    6     -0.52      0.00
   11    1   17     -0.28      0.00
   10    1   22     -1.05      0.00
    8    1   25     -0.32      0.00
    8    0   19      0.09      0.00
    7    0   21     -0.32      0.00
    6    1   26     -0.09      0.00
    4    0   23     -0.59      0.00
    4   -1   17     -0.54      0.00
    3    1   26      0.47      0.00
    3    0   23      0.51      0.00
    1    1   25      1.04      0.00
    0    0   21     -1.05      0.00
    0   -1   16     -2.17      0.00
   -1    0   20     -1.21      0.00
   -1   -1   14     -2.29      0.00
   -1   -1    7      8.00      0.00
   -2    1   22     -1.68      0.00
   -2    0    1     31.45      0.00
   -3    2   23     -0.07      0.00
   -3    0   16     -0.56      0.00
   -4    0   13      0.15      0.00
   -5    2   19      1.49      0.00
   -6    1   11     -1.31      0.00
   -7    2   12     -0.90      0.00
   11    1   19     -0.64      0.00
    9    1   24     -0.08      0.00
    9    0   16     -1.05      0.00
    9    0   15     -0.84      0.00
    9    0   14     -0.69      0.00
    8    0   20     -0.08      0.00
    7    0   22     -0.17      0.00
    5    0   23     -0.48      0.00
    5   -1   17      0.34      0.00
    5   -1    9     -1.25      0.00
    4   -1   18     -0.21      0.00
    3   -1   18      0.66      0.00
    3   -1    6      1.31      0.00
    2    1   26     -0.05      0.00
    2    0   23      0.01      0.00
    2   -1   18     -1.19      0.00
    1   -1    5      9.94      0.00
   -2   -1   10     -1.47      0.00
   -3    0   17     -0.61      0.00
   -4    0   14      0.44      0.00
   -5    1   16     -1.12      0.00
   -6    2   17      0.47      0.00
   11    1   20     -0.49      0.00
   10    1   23     -1.04      0.00
   10    1    7      0.13      0.00
    9    1   25     -0.06      0.00
    9    0   17     -1.29      0.00
    9    0   12     -0.44      0.00
    6   -1   15      0.18      0.00
    6   -1   14      0.44      0.00
    6   -1   13      0.83      0.00
    6   -1   12      1.25      0.00
    5    0   24     -0.43      0.00
    5   -1   18      0.21      0.00
    4    0   24     -0.48      0.00
    4   -1   19      0.19      0.00
    3    0   24      0.58      0.00
    3   -1   19      0.64      0.00
    2   -1   19     -0.54      0.00
    2   -1    5      1.82      0.00
    1    1   26      0.81      0.00
    1    0   23     -0.12      0.00
    1   -1   18     -0.19      0.00
    0    1   25     -0.98      0.00
    0    0   22     -1.27      0.00
    0   -1    5     11.02      0.00
   -1    0   21     -1.04      0.00
   -1   -1   15     -1.68      0.00
   -1   -1    6      8.23      0.00
   -2   -1   12      0.26      0.00
   -2   -1   11     -0.39      0.00
   -2   -1    9     -2.52      0.00
   -2   -1    8     -2.86      0.00
   -3    1   21     -0.23      0.00
   -4    2   22     -0.14      0.00
   -4    1   19     -0.03      0.00
   -6    1   12     -0.95      0.00
   -7    3   17      0.24      0.00
   11    1   21     -0.19      0.00
    9    0   19     -1.44      0.00
    9    0   11     -0.35      0.00
    7    0   23      0.05      0.00
    6   -1   16      0.11      0.00
    6   -1   11      1.55      0.00
    5   -1   19      0.08      0.00
    2    0   24      0.13      0.00
    1   -1   19     -0.12      0.00
    0   -1   18     -2.16      0.00
   -1   -1   16     -1.24      0.00
   -2    1   23     -1.87      0.00
   -2   -1   14      0.21      0.00
   -2   -1   13      0.40      0.00
   -3    0   18     -0.79      0.00
   -4    0   15      0.58      0.00
   -4    0    4      1.03      0.00
   -5    1   17     -0.17      0.00
   -6    1   13     -0.41      0.00
   -6    1    4      0.55      0.00
   -7    2   14     -1.47      0.00
   10    1   24     -0.88      0.00
    9    0   20     -1.16      0.00
    8    0   22     -0.22      0.00
    6   -1   18      0.27      0.00
    6   -1   10      1.67      0.00
    5    0   25     -0.33      0.00
    4    0   25     -0.25      0.00
    4   -1   20      0.43      0.00
    3    0   25      0.56      0.00
    3   -1   20      0.55      0.00
    2   -1   20     -0.04      0.00
    1    0   24      0.13      0.00
   -1    0   22     -0.72      0.00
   -1   -1   17     -1.06      0.00
   -2   -1    7     -1.84      0.00
   -3    1   22     -0.09      0.00
   -4    1   20     -0.22      0.00
   -4    0   16      0.59      0.00
   -5    2   21      1.25      0.00
   -5    0   10     -1.03      0.00
   -5    0    9     -0.98      0.00
   -6    2   18      0.32      0.00
   -6    1   14      0.15      0.00
   11    1   22      0.09      0.00
    9    0   21     -0.69      0.00
    8    0   23     -0.22      0.00
    8    0    7      0.01      0.00
    7    0    5     -0.19      0.00
    5   -1   20     -0.03      0.00
    4   -1   21      0.43      0.00
    3   -1   21      0.51      0.00
    2    0   25      0.29      0.00
    1   -1   20     -0.17      0.00
    0   -1   19     -1.83      0.00
   -1   -1   18     -1.10      0.00
   -1   -1    5      6.49      0.00
   -2   -1   15     -0.06      0.00
   -3    0   19     -0.91      0.00
   -5    1   18      0.64      0.00
   -5    0   12     -1.63      0.00
   -5    0   11     -1.26      0.00
   -5    0    8     -1.07      0.00
   -7    2   15     -1.17      0.00
   11    1   23      0.22      0.00
    7   -1   16     -0.54      0.00
    7   -1   15     -0.24      0.00
    7   -1   14      0.00      0.00
    7   -1   13      0.14      0.00
    5    0   26     -0.24      0.00
    5   -1   21     -0.10      0.00
    4    0   26     -0.09      0.00
    3   -1    5      1.21      0.00
    2   -1   21      0.22      0.00
    0    0   24     -1.42      0.00
    0   -1   20     -1.44      0.00
   -1    0   23     -0.36      0.00
   -2   -1   16     -0.26      0.00
   -2   -1    6      1.00      0.00
   -3    1   23     -0.06      0.00
   -4    1   21     -0.27      0.00
   -4    0   17      0.48      0.00
   -5    0   13     -2.00      0.00
   -5    0    7     -1.29      0.00
   -6    2   19      0.22      0.00
   -6    1   15      0.54      0.00
   10    0   17     -0.57      0.00
   10    0   16     -0.49      0.00
   10    0   15     -0.52      0.00
    9    0   22     -0.18      0.00
    8    0   24     -0.20      0.00
    7    0   25      0.32      0.00
    7   -1   18     -0.86      0.00
    7   -1   12      0.19      0.00
    6    0   26     -0.23      0.00
    6   -1    9      1.58      0.00
    5   -1    7     -1.21      0.00
    4   -1   22      0.29      0.00
    3    0   26      0.45      0.00
    2    0   26      0.34      0.00
    2   -1   22      0.33      0.00
    1    0   25      0.31      0.00
    1   -1   21     -0.27      0.00
    1   -1    4      7.81      0.00
   -1   -1   19     -1.22      0.00
   -2   -1   17     -0.35      0.00
   -3    0   20     -0.82      0.00
   -5    1   19      1.17      0.00
   -5    0   14     -2.18      0.00
   -6    1   16      0.60      0.00
   -7    2   16     -0.66      0.00
   12    1   20     -0.10      0.00
   12    1   19     -0.04      0.00
   10    0   19     -0.87      0.00
   10    0   14     -0.61      0.00
    9    0   23      0.18      0.00
    8    0   25     -0.14      0.00
    7    0   26      0.17      0.00
    7   -1   19     -0.79      0.00
    4   -1   23      0.20      0.00
    3   -1   23      0.65      0.00
    1   -1   22     -0.35      0.00
    0   -1   21     -1.07      0.00
    0   -1    4     20.89      0.00
   -2   -1   18     -0.41      0.00
   -4    1   22     -0.28      0.00
   -4    0   18      0.24      0.00
   -5    0    6     -1.73      0.00
   -6    2   20      0.24      0.00
   12    1   21     -0.28      0.00
   10    0   21     -1.03      0.00
   10    0   20     -0.98      0.00
   10    0   13     -0.64      0.00
    9    0   24      0.33      0.00
    7   -1   20     -0.62      0.00
    5   -1   23     -0.12      0.00
    2   -1   23      0.44      0.00
    2   -1    4      7.32      0.00
    2   -2   15     -0.78      0.00
    2   -2   14     -0.03      0.00
    1    0   26      0.32      0.00
    1   -2   14     -3.24      0.00
    1   -2   13     -3.94      0.00
   -1    0   24     -0.09      0.00
   -1   -1   20     -1.28      0.00
   -2    0   23     -1.71      0.00
   -3    0   21     -0.56      0.00
   -4    0   19     -0.08      0.00
   -4    0    3      3.58      0.00
   -5    1   20      1.39      0.00
   -6    1   17      0.35      0.00
   -7    2   17     -0.15      0.00
    8   -1   18      0.46      0.00
    8   -1   17      0.27      0.00
    8   -1   16     -0.02      0.00
    8   -1   15     -0.28      0.00
    7   -1   21     -0.39      0.00
    6   -1    8      1.33      0.00
    4   -1   24      0.22      0.00
    3   -1   24      0.65      0.00
    3   -2   16     -0.51      0.00
    3   -2   15     -1.23      0.00
    3   -2   14     -1.91      0.00
    3   -2   12     -3.22      0.00
    2   -2   17     -1.62      0.00
    2   -2   16     -1.36      0.00
    2   -2   12      0.98      0.00
    2   -2   11      0.74      0.00
    1   -1   23     -0.35      0.00
    1   -2   16     -1.49      0.00
    1   -2   15     -2.34      0.00
    1   -2   12     -4.07      0.00
    1   -2   11     -3.21      0.00
    0   -1   22     -0.80      0.00
    0   -2   13      0.58      0.00
   -1   -1   21     -1.18      0.00
   -2   -1    5      5.70      0.00
   -4    1   23     -0.33      0.00
   -5    0   16     -1.61      0.00
   -7    1   11      0.03      0.00
   -7    1    9      0.13      0.00
   -8    2    9     -0.28      0.00
   -8    2    8     -0.05      0.00
   10    0   22     -1.00      0.00
    8   -1   19      0.47      0.00
    7   -1   10      0.23      0.00
    5   -1   24     -0.12      0.00
    4   -2   17     -0.64      0.00
    4   -2   16     -0.47      0.00
    4   -2   15      0.00      0.00
    4   -2   14      0.61      0.00
    4   -2   13      1.16      0.00
    3   -2   18      0.68      0.00
    3   -2   17      0.17      0.00
    3   -2   11     -3.54      0.00
    2   -1   24      0.60      0.00
    2   -2   18     -1.49      0.00
    1   -2   17     -0.82      0.00
    1   -2   10     -1.24      0.00
    0   -2   16     -1.29      0.00
    0   -2   15     -0.78      0.00
    0   -2   14     -0.09      0.00
    0   -2   12      0.85      0.00
    0   -2   11      0.39      0.00
   -1   -1    4      2.93      0.00
   -2    0   24     -1.61      0.00
   -3    0   22     -0.25      0.00
   -4    0   20     -0.35      0.00
   -4   -1   12     -1.05      0.00
   -4   -1   11     -1.88      0.00
   -5    1   21      1.32      0.00
   -5    0   17     -0.95      0.00
   -5    0    5     -2.55      0.00
   -6    1   18     -0.04      0.00
   -7    1    8     -0.03      0.00
   -8    2    7      0.18      0.00
   10    0   23     -0.87      0.00
    8   -1   21      0.11      0.00
    8   -1   13     -0.41      0.00
    5   -1   25     -0.14      0.00
    4   -1   25      0.26      0.00
    4   -2   18     -0.46      0.00
    4   -2   12      1.46      0.00
    3   -1   25      0.55      0.00
    3   -2   19      0.93      0.00
    2   -2   19     -1.05      0.00
    2   -2   10     -0.15      0.00
    1   -1   24     -0.29      0.00
    0   -1   23     -0.65      0.00
    0   -2   17     -1.60      0.00
    0   -2   10     -0.74      0.00
   -1   -1   22     -0.90      0.00
   -1   -2   14     -2.19      0.00
   -1   -2   13     -2.36      0.00
   -3   -1   18     -0.45      0.00
   -3   -1    6     -1.70      0.00
   -4   -1   14      0.04      0.00
   -4   -1   13     -0.40      0.00
   -4   -1   10     -2.74      0.00
   -7    1    7     -0.16      0.00
   11    0   18     -0.84      0.00
   10    1    6     -0.08      0.00
    8   -1   22     -0.08      0.00
    8   -1   12     -0.31      0.00
    7   -1   24      0.42      0.00
    4   -2   19     -0.05      0.00
    3   -2   20      1.00      0.00
    3   -2   10     -3.21      0.00
    2   -1   25      0.72      0.00
    2   -2   20     -0.49      0.00
    1   -2   19     -0.07      0.00
    0   -1   24     -0.55      0.00
    0   -2   18     -1.76      0.00
   -1   -2   16     -1.23      0.00
   -1   -2   15     -1.73      0.00
   -1   -2   12     -1.97      0.00
   -3    0   23     -0.05      0.00
   -3   -1   19     -0.66      0.00
   -4    0   21     -0.46      0.00
   -4   -1   15      0.34      0.00
   -4   -1    9     -3.41      0.00
   -5    1   22      1.04      0.00
   -5    0   18     -0.20      0.00
   -6    1   19     -0.33      0.00
   -6    0   13     -0.55      0.00
   -6    0   12     -1.11      0.00
   -6    0   11     -1.37      0.00
   -6    0   10     -1.30      0.00
   -7    2   19      0.41      0.00
   -7    1   14     -1.18      0.00
   -8    2    6      0.32      0.00
   11    0   21     -0.41      0.00
   11    0   20     -0.84      0.00
   11    0   19     -1.02      0.00
   11    0   17     -0.43      0.00
   11    0   16     -0.04      0.00
    9    0    8     -0.62      0.00
    7   -1    9      0.23      0.00
    4   -1   26      0.21      0.00
    4   -2   20      0.39      0.00
    4   -2   11      1.35      0.00
    3   -1   26      0.40      0.00
    3   -1    4     -0.41      0.00
    3   -2   21      1.01      0.00
    2   -1   26      0.70      0.00
    2   -2   21      0.02      0.00
    1   -1   25     -0.21      0.00
    1   -2   20      0.09      0.00
    0   -2    9     -1.90      0.00
   -1   -1   23     -0.54      0.00
   -1   -2   17     -0.84      0.00
   -1   -2   10      0.91      0.00
   -4   -1   16      0.56      0.00
   -4   -1    8     -3.64      0.00
   -5    0   19      0.47      0.00
   -6    0   14      0.10      0.00
   -6    0    9     -1.01      0.00
   -7    1   15     -1.23      0.00
   11    0   22     -0.01      0.00
   11    0   15      0.07      0.00
    9   -1   20     -1.18      0.00
    9   -1   19     -1.51      0.00
    9   -1   18     -1.53      0.00
    9   -1   17     -1.29      0.00
    9   -1   16     -0.94      0.00
    8   -1   23     -0.18      0.00
    6    0    3      1.05      0.00
    6   -1    7      0.95      0.00
    4   -2   21      0.73      0.00
    3   -2   22      1.01      0.00
    3   -2    9     -2.10      0.00
    1   -2   21      0.18      0.00
    0   -1   25     -0.46      0.00
    0   -2   20     -1.53      0.00
   -1   -1   24     -0.24      0.00
   -1   -2   18     -0.62      0.00
   -2   -2   15      0.17      0.00
   -2   -2   14      0.25      0.00
   -2   -2   13      0.17      0.00
   -2   -2   12     -0.32      0.00
   -3    0   24      0.02      0.00
   -3   -1   20     -0.72      0.00
   -4    0   22     -0.40      0.00
   -4   -1   17      0.70      0.00
   -6    1   20     -0.37      0.00
   -6    0   15      0.58      0.00
   -6    0    8     -0.65      0.00
   -7    1   16     -0.97      0.00
   -7    1    6     -0.17      0.00
    9   -1   15     -0.63      0.00
    8   -1   24     -0.16      0.00
    8   -1   11     -0.18      0.00
    6   -2   19      0.53      0.00
    6   -2   18      0.41      0.00
    6   -2   17      0.24      0.00
    6   -2   16      0.15      0.00
    6   -2   15      0.26      0.00
    5   -2   21      0.40      0.00
    4   -2   22      0.92      0.00
    2   -2   22      0.43      0.00
    1   -1   26     -0.13      0.00
    1   -2   22      0.22      0.00
    1   -2    8      4.36      0.00
    0   -2   21     -1.10      0.00
    0   -2    8     -2.04      0.00
   -1   -2   19     -0.58      0.00
   -1   -2    9      2.81      0.00
   -2   -2   16      0.13      0.00
   -2   -2   11     -1.34      0.00
   -3   -1   21     -0.58      0.00
   -4   -1   18      0.70      0.00
   -5    0   20      0.92      0.00
   -6    0   16      0.70      0.00
   -7    1   17     -0.55      0.00
   11    0   14     -0.11      0.00
    9   -1   22     -0.02      0.00
    9   -1   14     -0.41      0.00
    8   -1   25     -0.07      0.00
    6   -2   21      0.33      0.00
    6   -2   20      0.50      0.00
    6   -2   14      0.58      0.00
    5   -2   22      0.39      0.00
    5   -2   11     -0.46      0.00
    4   -2   23      1.01      0.00
    3   -2   23      0.95      0.00
    2   -2   23      0.73      0.00
    2   -2    8     -2.46      0.00
   -1   -1   25     -0.06      0.00
   -1   -2   20     -0.64      0.00
   -2   -1    4     11.78      0.00
   -2   -2   17      0.15      0.00
   -2   -2   10     -2.64      0.00
   -3   -1    5     -4.64      0.00
   -4    0   23     -0.27      0.00
   -4   -1   19      0.52      0.00
   -5    0    4     -3.79      0.00
   -5   -1   13     -0.93      0.00
   -5   -1   12     -0.59      0.00
   -6    1   21     -0.20      0.00
   -6    0   17      0.45      0.00
   -6    0    7     -0.30      0.00
   -8    2    5      0.36      0.00
    9   -1   23      0.40      0.00
    6   -2   22      0.09      0.00
    6   -2   13      1.02      0.00
    5   -2   23      0.32      0.00
    4   -2   24      1.02      0.00
    3   -2   24      0.77      0.00
    2   -2   24      0.92      0.00
    1   -2   23      0.19      0.00
    0   -2   22     -0.58      0.00
   -1   -2   21     -0.68      0.00
   -1   -2    8      4.14      0.00
   -2   -2   19      0.23      0.00
   -2   -2   18      0.20      0.00
   -3   -1   22     -0.31      0.00
   -5    0   21      1.08      0.00
   -5   -1   15     -1.41      0.00
   -5   -1   14     -1.24      0.00
   -5   -1   11     -0.34      0.00
   -5   -1   10     -0.26      0.00
   -6    0   18     -0.02      0.00
   -7    1   18     -0.15      0.00
    9   -1   24      0.55      0.00
    9   -1   13     -0.31      0.00
    8   -1   10     -0.07      0.00
    7   -2   20     -0.63      0.00
    7   -2   19     -0.78      0.00
    7   -2   18     -0.74      0.00
    7   -2   17     -0.51      0.00
    7   -2   16     -0.20      0.00
    6   -2   23     -0.14      0.00
    5   -2   24      0.18      0.00
    3   -2    8     -0.52      0.00
    1   -1    3      4.34      0.00
    1   -2   24      0.07      0.00
    0   -1    3     32.59      0.00
    0   -2   23     -0.15      0.00
   -2   -2    9     -3.61      0.00
   -3   -1   23     -0.03      0.00
   -3   -2   12     -0.30      0.00
   -4   -1   20      0.23      0.00
   -5    0   22      0.95      0.00
   -7    1   19      0.13      0.00
   -7    1    5     -0.11      0.00
   10   -1   21     -0.84      0.00
   10   -1   20     -0.67      0.00
   10   -1   19     -0.51      0.00
   10   -1   18     -0.46      0.00
    7   -2   21     -0.35      0.00
    7   -2   15      0.03      0.00
    6   -2   12      1.43      0.00
    5   -2   25     -0.01      0.00
    4   -2   25      0.88      0.00
    3   -2   25      0.49      0.00
    2   -2   25      0.97      0.00
    1   -2    7      6.31      0.00
    0   -2    7     -0.12      0.00
   -1   -2   22     -0.61      0.00
   -2   -2   20      0.24      0.00
   -3   -2   11     -0.09      0.00
   -4   -1   21     -0.01      0.00
   -4   -1    6     -2.15      0.00
   -5   -1   17     -1.19      0.00
   -5   -1    9     -0.39      0.00
   -6    0   19     -0.47      0.00
   -6    0    6      0.03      0.00
   10   -1   23     -0.72      0.00
   10   -1   22     -0.88      0.00
   10   -1   17     -0.59      0.00
    9   -1   12     -0.29      0.00
    7   -2   23      0.16      0.00
    7   -2   14      0.14      0.00
    4   -2   26      0.58      0.00
    3   -2   26      0.24      0.00
    2   -2    7     -2.37      0.00
    2   -3   17     -0.72      0.00
    2   -3   16     -0.23      0.00
    1   -2   25     -0.08      0.00
    0   -2   24      0.09      0.00
   -1   -2   23     -0.43      0.00
   -2   -2   21      0.22      0.00
   -2   -2    8     -3.56      0.00
   -3   -1   24      0.15      0.00
   -3   -2   10      0.24      0.00
   -5   -1   18     -0.76      0.00
   -6    0   20     -0.70      0.00
   -7    0   13     -0.09      0.00
   -7    0   12      0.39      0.00
   -8    1   13      0.28      0.00
   -8    1   12     -0.17      0.00
   -8    1   11     -0.31      0.00
    9    0    7     -0.73      0.00
    8   -2   19      0.66      0.00
    7   -2   24      0.30      0.00
    5   -2   26     -0.16      0.00
    3   -3   19      1.07      0.00
    3   -3   18      0.72      0.00
    3   -3   17      0.06      0.00
    3   -3   16     -0.82      0.00
    2   -1    3     14.93      0.00
    2   -2   26      0.85      0.00
    2   -3   19     -1.10      0.00
    2   -3   18     -1.05      0.00
    2   -3   15      0.24      0.00
    1   -2   26     -0.20      0.00
    1   -3   18     -0.28      0.00
    1   -3   17     -0.92      0.00
    1   -3   16     -1.76      0.00
    1   -3   15     -2.62      0.00
    0   -2   25      0.13      0.00
    0   -3   16     -0.42      0.00
   -1   -1    3     -1.57      0.00
   -1   -2    7      4.21      0.00
   -4   -1   22     -0.09      0.00
   -5   -1   19     -0.18      0.00
   -5   -1    8     -0.72      0.00
   -7    0   15     -1.00      0.00
   -7    0   14     -0.63      0.00
   -7    0   11      0.61      0.00
   -8    1   14      0.81      0.00
   -8    1   10     -0.10      0.00
   10    0    9      0.13      0.00
   10   -1   15     -1.13      0.00
    8   -2   21      0.42      0.00
    8   -2   20      0.62      0.00
    8   -2   17      0.12      0.00
    7   -2   25      0.33      0.00
    7   -2   13      0.17      0.00
    5   -2    9     -1.03      0.00
    4   -3   19     -0.12      0.00
    4   -3   18     -0.15      0.00
    4   -3   17      0.04      0.00
    4   -3   16      0.39      0.00
    3   -3   20      1.20      0.00
    3   -3   15     -1.70      0.00
    2   -3   21     -0.43      0.00
    2   -3   20     -0.86      0.00
    2   -3   13      0.65      0.00
    1   -3   20      0.37      0.00
    1   -3   19      0.11      0.00
    1   -3   13     -3.44      0.00
    0   -3   19     -1.36      0.00
    0   -3   18     -1.12      0.00
    0   -3   17     -0.78      0.00
    0   -3   15     -0.05      0.00
    0   -3   14      0.30      0.00
   -1   -2   24     -0.22      0.00
   -3   -2    9      0.35      0.00
   -4    0    2      5.48      0.00
   -4   -1   23     -0.01      0.00
   -4   -2   16      0.59      0.00
   -4   -2   15      0.28      0.00
   -4   -2   14     -0.08      0.00
   -4   -2   13     -0.51      0.00
   -5   -1   20      0.37      0.00
   -6    0   21     -0.66      0.00
   -7    0   16     -1.07      0.00
   -7    0   10      0.55      0.00
   -8    1    9      0.29      0.00
    8   -2   23      0.00      0.00
    8   -2   16     -0.27      0.00
    4   -3   21      0.43      0.00
    4   -3   20      0.10      0.00
    4   -3   15      0.74      0.00
    3   -2    7      0.82      0.00
    3   -3   22      1.21      0.00
    3   -3   21      1.23      0.00
    3   -3   13     -2.80      0.00
    2   -3   22      0.07      0.00
    1   -3   21      0.58      0.00
    0   -3   20     -1.41      0.00
    0   -3   13      0.43      0.00
   -1   -2   25     -0.06      0.00
   -1   -3   17     -0.90      0.00
   -1   -3   16     -1.32      0.00
   -1   -3   15     -1.63      0.00
   -1   -3   14     -1.77      0.00
   -3   -1    4     -8.37      0.00
   -3   -2   21     -0.37      0.00
   -4   -2   18      1.11      0.00
   -4   -2   17      0.89      0.00
   -5   -1   21      0.72      0.00
   -6   -1   15      0.25      0.00
   -6   -1   13     -0.87      0.00
   -6   -1   12     -1.16      0.00
   -7    0   17     -0.85      0.00
   10   -1   14     -1.26      0.00
    8   -2   15     -0.55      0.00
    6   -2   10      1.69      0.00
    4   -3   22      0.78      0.00
    4   -3   14      0.96      0.00
    2   -3   23      0.52      0.00
    1   -2    6      6.68      0.00
    1   -3   22      0.77      0.00
    0   -2    6      4.45      0.00
    0   -3   21     -1.21      0.00
    0   -3   12      0.09      0.00
   -1   -3   19     -0.16      0.00
   -1   -3   18     -0.48      0.00
   -1   -3   13     -1.63      0.00
   -2   -2    7     -2.00      0.00
   -3   -2   22     -0.29      0.00
   -4   -2   19      1.17      0.00
   -4   -2   11     -1.64      0.00
   -5   -1    7     -1.24      0.00
   -6   -1   17      0.64      0.00
   -6   -1   16      0.60      0.00
   -6   -1   11     -1.05      0.00
   -7    0   18     -0.50      0.00
   -8    1    8      0.64      0.00
   11   -1   22      0.18      0.00
   11   -1   21     -0.27      0.00
   11   -1   20     -0.68      0.00
   11   -1   19     -0.79      0.00
    4   -3   23      1.09      0.00
    3   -3   24      0.75      0.00
    3   -3   12     -2.90      0.00
    2   -3   24      0.82      0.00
    1   -3   23      0.83      0.00
    1   -3   11     -1.89      0.00
    0   -3   22     -0.83      0.00
    0   -3   11     -0.87      0.00
   -1   -3   20     -0.01      0.00
   -1   -3   12     -1.13      0.00
   -2   -3   17      0.07      0.00
   -2   -3   16      0.23      0.00
   -2   -3   15      0.41      0.00
   -3   -2   23     -0.16      0.00
   -3   -2    8     -0.17      0.00
   -4   -2   20      1.01      0.00
   -5   -1   22      0.75      0.00
   -6    1    2      1.14      0.00
   -6    0    5      0.38      0.00
   -6   -1   10     -0.63      0.00
   -7    0   19     -0.18      0.00
   -7    0    8      0.17      0.00
   11   -1   18     -0.55      0.00
    9   -2   23      0.39      0.00
    9   -2   22      0.04      0.00
    9   -2   21     -0.52      0.00
    9   -2   20     -1.08      0.00
    9   -2   19     -1.41      0.00
    9   -2   18     -1.36      0.00
    8   -2   14     -0.63      0.00
    6   -3   21      0.76      0.00
    6   -3   20      0.79      0.00
    6   -3   19      0.71      0.00
    6   -3   18      0.54      0.00
    4   -3   24      1.24      0.00
    3   -3   25      0.33      0.00
    2   -2    6     -0.41      0.00
    2   -3   11     -0.29      0.00
    1   -3   24      0.69      0.00
    0   -3   23     -0.43      0.00
   -1   -2    6      2.59      0.00
   -1   -3   21     -0.03      0.00
   -2   -3   19      0.06      0.00
   -2   -3   18      0.00      0.00
   -2   -3   14      0.48      0.00
   -2   -3   13      0.29      0.00
   -4   -2   21      0.74      0.00
   -5    0    3     -5.18      0.00
   -6   -1   19      0.00      0.00
   -7    1    4     -0.04      0.00
   11   -1   17     -0.12      0.00
   10   -1   13     -1.16      0.00
    9   -2   17     -0.99      0.00
    7   -2   11      0.34      0.00
    6   -3   23      0.55      0.00
    6   -3   22      0.67      0.00
    6   -3   17      0.35      0.00
    5   -2    8     -0.95      0.00
    5   -3   14      0.02      0.00
    4   -3   25      1.13      0.00
    3   -3   11     -2.60      0.00
    2   -3   25      0.93      0.00
    1   -3   25      0.39      0.00
    1   -3   10     -0.20      0.00
    0   -3   24     -0.16      0.00
   -1   -3   22     -0.11      0.00
   -1   -3   11     -0.24      0.00
   -2   -1    3     18.11      0.00
   -2   -3   12     -0.31      0.00
   -3   -2   24     -0.02      0.00
   -5   -2   17     -0.77      0.00
   -5   -2   16     -0.55      0.00
   -5   -2   15     -0.30      0.00
   -5   -2   14     -0.07      0.00
   -5   -2   13      0.13      0.00
   -6   -1   20     -0.35      0.00
   -6   -1    9     -0.10      0.00
   -7    0   20      0.03      0.00
   11   -1   16      0.19      0.00
    9   -2   16     -0.51      0.00
    6   -3   24      0.36      0.00
    6   -3   16      0.29      0.00
    5   -3   13     -0.12      0.00
    4   -3   26      0.76      0.00
    3   -3   26     -0.01      0.00
    2   -3   26      0.83      0.00
    2   -3   10     -1.38      0.00
    0   -3   25     -0.04      0.00
    0   -3   10     -2.19      0.00
   -1   -3   23     -0.16      0.00
   -2   -3   21      0.43      0.00
   -3   -2    7     -1.65      0.00
   -3   -3   15      0.65      0.00
   -4   -2   22      0.48      0.00
   -5   -2   18     -0.80      0.00
   -5   -2   12      0.31      0.00
   -8    1    7      0.80      0.00
    7   -3   22      0.20      0.00
    7   -3   21      0.06      0.00
    7   -3   19     -0.34      0.00
    6   -2    9      1.43      0.00
    6   -3   25      0.10      0.00
    6   -3   15      0.44      0.00
    3   -2    6      1.22      0.00
   -1   -3   24     -0.14      0.00
   -1   -3   10      0.87      0.00
   -2   -2    6      1.13      0.00
   -2   -3   22      0.50      0.00
   -2   -3   11     -1.31      0.00
   -3   -3   14      0.59      0.00
   -3   -3   13      0.50      0.00
   -4   -2   23      0.32      0.00
   -5   -2   19     -0.55      0.00
   -5   -2   11      0.42      0.00
   -6   -1   21     -0.51      0.00
   -7    0    7      0.15      0.00
   10   -2   22     -0.75      0.00
   10   -2   21     -0.57      0.00
    7   -3   24      0.13      0.00
    7   -3   23      0.20      0.00
    7   -3   18     -0.36      0.00
    7   -3   17     -0.24      0.00
    6   -3   14      0.75      0.00
    1   -3    9      1.73      0.00
   -1   -3   25     -0.09      0.00
   -2   -3   23      0.40      0.00
   -5   -2   20     -0.11      0.00
   -6   -1    8      0.28      0.00
   -7   -1   16     -0.97      0.00
   -7   -1   15     -0.61      0.00
   -7   -1   14     -0.05      0.00
   -8    0   16      1.11      0.00
   -8    0   15      1.08      0.00
   -8    0   14      0.67      0.00
   -8    0   13      0.15      0.00
   -8    0   12     -0.11      0.00
   10    0    8      0.03      0.00
   10   -2   20     -0.36      0.00
    8   -2   12     -0.25      0.00
    7   -2   10      0.50      0.00
    7   -3   16     -0.09      0.00
    5   -3   12     -0.31      0.00
    3   -4   19      0.73      0.00
    2   -4   21     -0.62      0.00
    2   -4   20     -0.84      0.00
    2   -4   19     -0.78      0.00
    2   -4   18     -0.44      0.00
    2   -4   17      0.08      0.00
    1   -4   20      0.36      0.00
    1   -4   19      0.00      0.00
    1   -4   18     -0.48      0.00
    0   -2    5     11.52      0.00
    0   -3    9     -3.11      0.00
   -2   -3   24      0.18      0.00
   -2   -3   10     -2.42      0.00
   -3   -3   12      0.47      0.00
   -5   -2   21      0.29      0.00
   -5   -2   10      0.36      0.00
   -7   -1   18     -0.88      0.00
   -7   -1   17     -1.05      0.00
   -7   -1   13      0.52      0.00
   -7   -1   12      0.88      0.00
   -8    0   17      0.76      0.00
   -8    0   11      0.06      0.00
   10   -2   18     -0.47      0.00
    9   -2   14     -0.06      0.00
    8   -3   22      0.43      0.00
    6   -3   13      1.09      0.00
    3   -4   22      1.01      0.00
    3   -4   20      0.88      0.00
    3   -4   18      0.35      0.00
    3   -4   17     -0.32      0.00
    2   -3    9     -2.50      0.00
    2   -4   22     -0.23      0.00
    2   -4   16      0.57      0.00
    1   -2    5      5.29      0.00
    1   -4   22      1.10      0.00
    1   -4   21      0.72      0.00
    1   -4   16     -1.90      0.00
    1   -4   15     -2.51      0.00
    0   -4   21     -1.17      0.00
    0   -4   20     -1.26      0.00
    0   -4   19     -1.13      0.00
    0   -4   18     -0.79      0.00
    0   -4   17     -0.34      0.00
    0   -4   16      0.07      0.00
   -1   -3    9      1.77      0.00
   -3   -3   23     -0.31      0.00
   -3   -3   11      0.55      0.00
   -4   -3   19      1.04      0.00
   -4   -3   18      0.86      0.00
   -4   -3   17      0.63      0.00
   -4   -3   15      0.14      0.00
   -5   -2   22      0.46      0.00
   -6   -2   16      0.33      0.00
   -6   -2   15     -0.13      0.00
   -7   -1   19     -0.56      0.00
   -7   -1   11      0.91      0.00
    8   -3   24      0.15      0.00
    8   -3   23      0.25      0.00
    8   -3   20      0.78      0.00
    8   -3   19      0.73      0.00
    7   -3   15      0.00      0.00
    4   -4   23      0.34      0.00
    4   -4   22      0.04      0.00
    4   -4   21     -0.11      0.00
    4   -4   20     -0.06      0.00
    4   -4   19      0.18      0.00
    3   -4   24      0.65      0.00
    3   -4   23      0.93      0.00
    3   -4   16     -1.16      0.00
    2   -4   24      0.56      0.00
    2   -4   23      0.20      0.00
    1   -4   23      1.34      0.00
    0   -4   22     -0.91      0.00
    0   -4   15      0.33      0.00
   -1   -2    5     -0.68      0.00
   -1   -4   20      0.25      0.00
   -1   -4   19     -0.09      0.00
   -1   -4   18     -0.50      0.00
   -1   -4   16     -1.18      0.00
   -4   -3   20      1.10      0.00
   -5   -2    9      0.08      0.00
   -6   -2   17      0.65      0.00
   -6   -2   14     -0.60      0.00
   -6   -2   13     -0.89      0.00
   -7   -1   20     -0.24      0.00
   -8    1    6      0.76      0.00
   -8    0   10      0.56      0.00
    8   -3   18      0.43      0.00
    6   -1    5      0.09      0.00
    5   -2    7     -0.75      0.00
    5   -3   11     -0.50      0.00
    5   -4   19      0.12      0.00
    4   -4   24      0.64      0.00
    3   -3    9     -0.67      0.00
    3   -4   25      0.26      0.00
    2   -4   25      0.76      0.00
    2   -4   14      0.82      0.00
    1   -4   24      1.32      0.00
    1   -4   14     -2.74      0.00
    0   -3    8     -2.67      0.00
    0   -4   23     -0.63      0.00
    0   -4   14      0.32      0.00
   -1   -4   22      0.48      0.00
   -1   -4   21      0.44      0.00
   -1   -4   15     -1.31      0.00
   -2   -3    9     -3.12      0.00
   -3   -2    6     -4.18      0.00
   -3   -3   24     -0.24      0.00
   -4   -3   21      1.01      0.00
   -6   -1    7      0.44      0.00
   -6   -2   20      0.27      0.00
   -6   -2   19      0.57      0.00
   -6   -2   12     -0.85      0.00
   -7    0    6      0.26      0.00
   -7   -1   10      0.65      0.00
   10   -2   16     -1.23      0.00
    9   -1    9     -0.65      0.00
    8   -2   11      0.07      0.00
    7   -3   14      0.04      0.00
    6   -2    8      0.95      0.00
    6   -3   12      1.33      0.00
    5   -1    4     -1.47      0.00
    5   -4   18      0.15      0.00
    4   -4   25      0.77      0.00
    3   -4   14     -2.28      0.00
    1   -4   25      1.02      0.00
    1   -4   13     -2.46      0.00
    0   -4   24     -0.42      0.00
    0   -4   13     -0.03      0.00
   -1   -4   23      0.43      0.00
   -1   -4   14     -1.26      0.00
   -2   -4   20     -0.49      0.00
   -2   -4   19     -0.63      0.00
   -2   -4   18     -0.42      0.00
   -2   -4   16      0.49      0.00
   -4   -3   22      0.78      0.00
   -5   -1    5     -3.02      0.00
   -6   -2   21      0.00      0.00
   -8    0    9      1.04      0.00
   11   -2   21     -0.04      0.00
    9    0    6     -0.74      0.00
    9   -3   23      0.35      0.00
    9   -3   22      0.13      0.00
    9   -3   21     -0.30      0.00
    7   -1    6      0.21      0.00
    6   -4   22      0.41      0.00
    6   -4   21      0.47      0.00
    5   -4   17      0.17      0.00
    2   -3    8     -2.98      0.00
    2   -4   13      0.52      0.00
    0   -4   25     -0.30      0.00
   -1   -3    8      1.86      0.00
   -1   -4   24      0.36      0.00
   -1   -4   13     -1.01      0.00
   -2   -2    5      5.39      0.00
   -2   -4   22      0.21      0.00
   -2   -4   21     -0.13      0.00
   -2   -4   15      0.72      0.00
   -4   -3   23      0.51      0.00
   -5   -3   19     -0.49      0.00
   -5   -3   18     -0.39      0.00
   -5   -3   17     -0.08      0.00
   -5   -3   16      0.26      0.00
   -5   -3   15      0.50      0.00
   -6   -2   11     -0.46      0.00
   11   -2   20     -0.28      0.00
    9   -3   20     -0.75      0.00
    6   -4   24      0.40      0.00
    6   -4   23      0.42      0.00
    6   -4   20      0.57      0.00
    6   -4   19      0.62      0.00
    5   -4   16      0.11      0.00
    3   -4   13     -2.23      0.00
    1   -4   12     -1.71      0.00
    0   -1    2     43.33      0.00
    0   -4   12     -0.75      0.00
   -1   -4   25      0.31      0.00
   -2   -4   23      0.33      0.00
   -2   -4   14      0.62      0.00
   -3   -3    9      0.32      0.00
   -3   -4   18      0.78      0.00
   -3   -4   17      0.78      0.00
   -5   -2    8     -0.41      0.00
   -5   -3   20     -0.34      0.00
   -5   -3   14      0.59      0.00
   -7   -1    9      0.31      0.00
    9   -3   19     -0.99      0.00
    8   -3   15     -0.77      0.00
    7   -3   13      0.11      0.00
    6   -4   18      0.59      0.00
    5   -3   10     -0.58      0.00
    5   -4   15     -0.03      0.00
    2   -4   12     -0.05      0.00
    1   -1    2      0.91      0.00
   -1   -4   12     -0.55      0.00
   -2   -3    8     -2.83      0.00
   -2   -4   24      0.22      0.00
   -3   -4   16      0.72      0.00
   -3   -4   15      0.64      0.00
   -5   -3   22      0.08      0.00
   -5   -3   21     -0.09      0.00
   -5   -3   13      0.63      0.00
   -6   -2   10      0.15      0.00
   -8   -1   17      0.55      0.00
   -8   -1   16      0.77      0.00
   -8   -1   15      0.65      0.00
   -8   -1   14      0.27      0.00
    9   -2   12     -0.45      0.00
    9   -3   18     -0.91      0.00
    7   -4   24      0.10      0.00
    7   -4   23      0.31      0.00
    7   -4   22      0.43      0.00
    7   -4   21      0.37      0.00
    6   -3   11      1.38      0.00
    6   -4   17      0.53      0.00
    3   -2    5      0.36      0.00
    3   -3    8      0.49      0.00
    3   -4   12     -1.80      0.00
    0   -4   11     -1.74      0.00
   -3   -4   14      0.55      0.00
   -5   -3   12      0.65      0.00
   -6   -1    6      0.51      0.00
   -7   -2   19     -0.93      0.00
   -7   -2   18     -1.07      0.00
   -7   -2   17     -0.93      0.00
   -7   -2   16     -0.57      0.00
   -7   -2   14      0.37      0.00
   -8    0    8      1.23      0.00
   -8   -1   19     -0.25      0.00
   -8   -1   18      0.14      0.00
   -8   -1   13     -0.09      0.00
    9   -3   17     -0.57      0.00
    8   -1    7      0.28      0.00
    8   -2   10      0.38      0.00
    7   -4   20      0.17      0.00
    7   -4   19     -0.05      0.00
    6   -4   16      0.54      0.00
    5   -4   14     -0.19      0.00
    2   -5   21     -0.28      0.00
    2   -5   20     -0.45      0.00
    1   -4   11     -0.64      0.00
    1   -5   21      0.61      0.00
    1   -5   20      0.10      0.00
    1   -5   19     -0.33      0.00
   -1   -3    7      0.67      0.00
   -1   -4   11      0.09      0.00
   -2   -4   12     -0.43      0.00
   -4   -4   18      0.22      0.00
   -7   -1    8      0.13      0.00
   -7   -2   20     -0.59      0.00
   -7   -2   13      0.69      0.00
   -8   -1   12     -0.12      0.00
   10   -2   14     -1.34      0.00
   10   -3   22     -0.59      0.00
   10   -3   21     -0.49      0.00
    8   -3   14     -0.72      0.00
    7   -3   12      0.28      0.00
    7   -4   18     -0.14      0.00
    3   -5   23      0.88      0.00
    3   -5   22      0.80      0.00
    3   -5   20      0.36      0.00
    3   -5   19      0.07      0.00
    2   -4   11     -0.88      0.00
    2   -5   24      0.60      0.00
    2   -5   23      0.35      0.00
    2   -5   22      0.03      0.00
    2   -5   19     -0.38      0.00
    2   -5   18     -0.05      0.00
    1   -5   24      1.76      0.00
    1   -5   23      1.62      0.00
    1   -5   22      1.17      0.00
    1   -5   18     -0.77      0.00
    1   -5   17     -1.31      0.00
    0   -2    4     20.09      0.00
    0   -5   22     -0.60      0.00
    0   -5   21     -0.88      0.00
    0   -5   20     -1.00      0.00
    0   -5   19     -0.84      0.00
    0   -5   18     -0.39      0.00
   -3   -2    5     -7.39      0.00
   -3   -3    8     -0.63      0.00
   -3   -4   13      0.50      0.00
   -4   -4   21      0.67      0.00
   -4   -4   20      0.54      0.00
   -4   -4   19      0.36      0.00
   -5   -2    7     -1.03      0.00
   -5   -3   11      0.64      0.00
   -6   -2    9      0.68      0.00
   -6   -3   19      0.71      0.00
   -6   -3   18      0.63      0.00
   -6   -3   17      0.35      0.00
   -6   -3   16     -0.02      0.00
   -6   -3   15     -0.36      0.00
   10   -3   20     -0.46      0.00
    9   -3   16     -0.22      0.00
    8   -4   23      0.40      0.00
    8   -4   22      0.58      0.00
    6   -4   15      0.67      0.00
    4   -5   24     -0.01      0.00
    4   -5   23     -0.22      0.00
    4   -5   22     -0.27      0.00
    3   -5   25      0.46      0.00
    3   -5   24      0.75      0.00
    3   -5   18     -0.36      0.00
    2   -3    7     -2.07      0.00
    2   -5   25      0.73      0.00
    2   -5   17      0.43      0.00
    1   -2    4      2.59      0.00
    1   -5   25      1.55      0.00
    1   -5   16     -1.85      0.00
    0   -5   24     -0.14      0.00
    0   -5   23     -0.32      0.00
    0   -5   17      0.18      0.00
   -1   -2    4     -4.93      0.00
   -1   -5   22      0.89      0.00
   -1   -5   21      0.73      0.00
   -1   -5   20      0.49      0.00
   -1   -5   19      0.24      0.00
   -1   -5   18     -0.03      0.00
   -2   -4   11     -1.14      0.00
   -3   -4   12      0.52      0.00
   -4   -4   22      0.66      0.00
   -6   -3   21      0.32      0.00
   -6   -3   20      0.56      0.00
   -6   -3   14     -0.56      0.00
   -7    0    5      0.41      0.00
   -7   -2   12      0.79      0.00
   -8    1    5      0.58      0.00
   -8   -1   11      0.27      0.00
   10   -3   19     -0.60      0.00
    8   -4   21      0.80      0.00
    8   -4   20      0.93      0.00
    7   -4   17     -0.11      0.00
    6   -3   10      1.22      0.00
    5   -2    6     -0.68      0.00
    5   -3    9     -0.49      0.00
    5   -4   13     -0.31      0.00
    3   -4   11     -1.10      0.00
    3   -5   17     -0.95      0.00
    1   -4   10      0.58      0.00
    0   -4   10     -2.68      0.00
    0   -5   16      0.60      0.00
   -1   -4   10      0.68      0.00
   -1   -5   24      0.93      0.00
   -1   -5   23      0.95      0.00
   -1   -5   17     -0.31      0.00
   -1   -5   16     -0.59      0.00
   -2   -3    7     -1.27      0.00
   -4   -4   23      0.51      0.00
   -7   -2   11      0.64      0.00
    8   -4   19      0.85      0.00
    7   -4   16     -0.03      0.00
    6   -4   14      0.86      0.00
    5   -5   24     -0.59      0.00
    5   -5   23     -0.52      0.00
    5   -5   22     -0.48      0.00
    5   -5   21     -0.47      0.00
    3   -5   16     -1.56      0.00
    2   -4   10     -1.87      0.00
    2   -5   15      1.01      0.00
    1   -5   15     -2.19      0.00
    0   -5   15      0.63      0.00
   -2   -5   23      0.16      0.00
   -2   -5   22     -0.22      0.00
   -2   -5   21     -0.66      0.00
   -2   -5   20     -0.90      0.00
   -2   -5   19     -0.73      0.00
   -2   -5   18     -0.15      0.00
   -2   -5   17      0.55      0.00
   -5   -1    4     -4.15      0.00
   -5   -3   10      0.53      0.00
   -5   -4   20      0.04      0.00
   -5   -4   19      0.12      0.00
   -5   -4   18      0.27      0.00
   -5   -4   17      0.44      0.00
   -8    0    7      1.08      0.00
   -8   -1   10      0.85      0.00
   10   -3   18     -0.91      0.00
    9   -1    8     -0.75      0.00
    7   -3   11      0.53      0.00
    5   -5   19     -0.30      0.00
    3   -3    7      1.14      0.00
    1   -5   14     -2.12      0.00
    0   -5   14      0.19      0.00
   -1   -5   15     -0.82      0.00
   -2   -1    2     23.03      0.00
   -2   -2    4      9.98      0.00
   -2   -4   10     -1.74      0.00
   -2   -5   24      0.31      0.00
   -2   -5   16      1.00      0.00
   -3   -4   11      0.59      0.00
   -5   -4   22     -0.04      0.00
   -5   -4   21     -0.01      0.00
   -5   -4   16      0.58      0.00
   -6   -2    8      0.92      0.00
   -6   -3   12     -0.32      0.00
   -7   -1    7      0.22      0.00
   -8   -2   18      0.13      0.00
   -8   -2   17      0.37      0.00
    9   -4   22      0.27      0.00
    8   -4   18      0.48      0.00
    6   -5   24     -0.11      0.00
    6   -5   23     -0.26      0.00
    5   -4   12     -0.32      0.00
    5   -5   18     -0.14      0.00
    3   -4   10     -0.26      0.00
    3   -5   15     -1.95      0.00
    2   -2    4      9.68      0.00
    2   -5   14      0.81      0.00
    0   -3    6      4.35      0.00
   -1   -5   14     -0.87      0.00
   -2   -5   15      0.96      0.00
   -3   -3    7     -2.42      0.00
   -3   -5   21      1.08      0.00
   -3   -5   20      1.44      0.00
   -3   -5   19      1.55      0.00
   -3   -5   18      1.37      0.00
   -3   -5   17      0.99      0.00
   -5    0    2     -6.22      0.00
   -5   -4   15      0.65      0.00
   -7   -2   10      0.33      0.00
   -7   -3   19     -1.00      0.00
   -7   -3   18     -0.90      0.00
   -7   -3   17     -0.57      0.00
   -8   -2   19     -0.11      0.00
   -8   -2   16      0.46      0.00
   -8   -2   15      0.33      0.00
   10   -3   17     -1.26      0.00
    9   -4   21      0.00      0.00
    8   -4   17     -0.04      0.00
    7   -4   15      0.01      0.00
    6   -4   13      1.00      0.00
    6   -5   20      0.18      0.00
    5   -5   17     -0.07      0.00
    1   -3    6      3.07      0.00
    1   -4    9      1.64      0.00
    1   -5   13     -1.61      0.00
    0   -5   13     -0.60      0.00
   -1   -3    6     -1.95      0.00
   -1   -4    9      0.86      0.00
   -2   -5   14      0.46      0.00
   -3   -5   16      0.59      0.00
   -5   -2    6     -1.73      0.00
   -5   -3    9      0.30      0.00
   -5   -4   14      0.69      0.00
   -6   -1    5      0.67      0.00
   -6   -3   11      0.17      0.00
   -7   -3   20     -0.82      0.00
   -7   -3   16     -0.17      0.00
   -7   -3   15      0.14      0.00
   -8   -2   14      0.04      0.00
    9   -3   14     -0.26      0.00
    9   -4   20     -0.28      0.00
    8   -3   12      0.10      0.00
    7   -5   23      0.19      0.00
    6   -5   19      0.40      0.00
    3   -5   14     -1.92      0.00
    2   -4    9     -2.67      0.00
    2   -5   13      0.29      0.00
   -1   -5   13     -0.68      0.00
   -3   -4   10      0.56      0.00
   -3   -5   15      0.33      0.00
   -5   -4   13      0.70      0.00
   -6    0    3      1.12      0.00
   -6   -4   19      0.36      0.00
   -6   -4   18      0.13      0.00
   -7   -3   14      0.32      0.00
   -8   -1    9      1.23      0.00
   -8   -2   13     -0.18      0.00
    9   -4   19     -0.42      0.00
    7   -4   14      0.02      0.00
    7   -5   22      0.18      0.00
    7   -5   21      0.04      0.00
    6   -3    9      0.86      0.00
    6   -5   18      0.49      0.00
    5   -3    8     -0.27      0.00
    5   -5   16     -0.15      0.00
    2   -6   24      0.78      0.00
    2   -6   23      0.68      0.00
    1   -6   24      1.61      0.00
    1   -6   23      1.39      0.00
    1   -6   22      0.94      0.00
    1   -6   21      0.43      0.00
    1   -6   20     -0.02      0.00
    0   -6   23      0.03      0.00
    0   -6   22     -0.21      0.00
    0   -6   21     -0.44      0.00
    0   -6   20     -0.48      0.00
   -2   -3    6      1.40      0.00
   -2   -4    9     -1.97      0.00
   -2   -5   13     -0.24      0.00
   -4   -5   23      0.25      0.00
   -4   -5   22      0.21      0.00
   -4   -5   21      0.03      0.00
   -6   -4   21      0.31      0.00
   -6   -4   20      0.41      0.00
   -6   -4   17     -0.15      0.00
   -6   -4   16     -0.34      0.00
   -7   -2    9      0.06      0.00
   10   -3   16     -1.48      0.00
    7   -5   20     -0.17      0.00
    6   -5   17      0.51      0.00
    5   -4   11     -0.20      0.00
    3   -5   13     -1.48      0.00
    3   -6   24      0.94      0.00
    3   -6   23      0.96      0.00
    3   -6   22      0.77      0.00
    3   -6   21      0.45      0.00
    3   -6   20      0.09      0.00
    2   -3    6      0.62      0.00
    2   -6   20      0.00      0.00
    2   -6   19      0.00      0.00
    1   -5   12     -0.76      0.00
    1   -6   19     -0.39      0.00
    1   -6   18     -0.77      0.00
    0   -5   12     -1.47      0.00
    0   -6   24      0.17      0.00
    0   -6   19     -0.24      0.00
   -1   -5   12     -0.24      0.00
   -1   -6   23      1.06      0.00
   -1   -6   22      1.04      0.00
   -1   -6   21      0.98      0.00
   -1   -6   20      0.90      0.00
   -3   -2    4    -10.55      0.00
   -3   -5   14      0.27      0.00
   -5   -4   12      0.68      0.00
   -6   -2    7      0.87      0.00
   -6   -3   10      0.75      0.00
   -6   -4   15     -0.36      0.00
   -7   -3   13      0.39      0.00
   -8   -2   12     -0.09      0.00
    9   -4   18     -0.38      0.00
    7   -3   10      0.76      0.00
    7   -5   19     -0.28      0.00
    5   -5   15     -0.34      0.00
    3   -4    9      0.58      0.00
    3   -6   19     -0.29      0.00
    2   -5   12     -0.43      0.00
    2   -6   18      0.23      0.00
    1   -6   17     -1.21      0.00
    0   -4    8     -2.19      0.00
    0   -6   18      0.24      0.00
    0   -6   17      0.74      0.00
   -1   -6   24      0.99      0.00
   -1   -6   19      0.79      0.00
   -1   -6   18      0.60      0.00
   -2   -5   12     -0.84      0.00
   -3   -4    9      0.21      0.00
   -3   -5   13      0.37      0.00
   -5   -3    8     -0.02      0.00
   -6   -4   14     -0.24      0.00
   -7   -3   12      0.39      0.00
   -8    0    6      0.75      0.00
   10   -1    9     -0.18      0.00
   10   -4   21     -0.47      0.00
    9   -3   13     -0.57      0.00
    8   -4   15     -0.64      0.00
    8   -5   22      0.63      0.00
    6   -5   16      0.56      0.00
    5   -6   23     -0.43      0.00
    3   -2    4     -1.53      0.00
    3   -6   18     -0.72      0.00
   -1   -4    8      0.21      0.00
   -1   -6   17      0.25      0.00
   -2   -6   23     -0.04      0.00
   -2   -6   22     -0.41      0.00
   -2   -6   21     -0.69      0.00
   -2   -6   20     -0.67      0.00
   -2   -6   19     -0.29      0.00
   -3   -3    6     -4.84      0.00
   -5   -4   11      0.62      0.00
   -5   -5   22      0.14      0.00
   -5   -5   21      0.43      0.00
   -5   -5   20      0.66      0.00
   -5   -5   18      0.72      0.00
   -7   -1    6      0.53      0.00
   -8   -1    8      1.17      0.00
   -8   -2   11      0.32      0.00
   -8   -3   19      0.01      0.00
   -8   -3   18      0.10      0.00
    9   -4   17     -0.24      0.00
    8   -5   21      0.85      0.00
    7   -5   18     -0.23      0.00
    5   -6   22     -0.47      0.00
    5   -6   21     -0.50      0.00
    2   -6   16      0.89      0.00
    1   -5   11      0.21      0.00
    1   -6   16     -1.62      0.00
    0   -5   11     -2.15      0.00
    0   -6   16      0.95      0.00
   -1   -5   11      0.27      0.00
   -1   -6   16     -0.19      0.00
   -2   -4    8     -1.54      0.00
   -2   -6   18      0.31      0.00
   -2   -6   17      0.85      0.00
   -3   -5   12      0.53      0.00
   -3   -6   21      1.60      0.00
   -5   -5   16      0.63      0.00
   -6   -3    9      1.17      0.00
   -6   -4   13     -0.04      0.00
   -7   -4   20     -0.68      0.00
   -7   -4   19     -0.72      0.00
   -7   -4   18     -0.60      0.00
   -8   -3   17      0.18      0.00
   -8   -3   16      0.22      0.00
   10   -4   20     -0.61      0.00
    8   -3   11      0.57      0.00
    8   -5   20      0.95      0.00
    7   -5   17     -0.09      0.00
    5   -6   20     -0.47      0.00
    3   -3    6      0.91      0.00
    2   -4    8     -2.73      0.00
    2   -5   11     -1.22      0.00
    1   -6   15     -1.82      0.00
    0   -6   15      0.68      0.00
   -2   -5   11     -1.13      0.00
   -2   -6   16      1.04      0.00
   -3   -1    2    -14.18      0.00
   -3   -6   23      0.72      0.00
   -3   -6   22      1.16      0.00
   -3   -6   20      1.86      0.00
   -3   -6   19      1.77      0.00
   -3   -6   18      1.36      0.00
   -5   -5   15      0.74      0.00
   -7   -2    8      0.05      0.00
   -7   -3   11      0.32      0.00
   -7   -4   17     -0.38      0.00
   -8   -3   15      0.19      0.00
   10   -4   19     -0.82      0.00
    8   -1    6      0.35      0.00
    6   -1    4     -0.21      0.00
    6   -4   11      0.89      0.00
    6   -5   15      0.66      0.00
    6   -6   23     -0.50      0.00
    6   -6   22     -0.39      0.00
    5   -4   10      0.06      0.00
    5   -6   19     -0.36      0.00
    3   -6   16     -1.54      0.00
    0   -3    5     10.20      0.00
   -1   -3    5     -5.56      0.00
   -1   -6   15     -0.56      0.00
   -3   -4    8     -0.66      0.00
   -3   -6   17      0.82      0.00
   -5   -2    5     -2.39      0.00
   -5   -4   10      0.52      0.00
   -6   -4   12      0.25      0.00
   -7   -4   16     -0.17      0.00
   -8   -2   10      0.83      0.00
   -8   -3   14      0.12      0.00
   -9   -2   14      0.32      0.00
    9   -4   16     -0.20      0.00
    8   -5   19      0.81      0.00
    6   -6   21     -0.13      0.00
    5   -5   13     -0.43      0.00
    5   -6   18     -0.27      0.00
    1   -3    5      1.01      0.00
    1   -6   14     -1.61      0.00
    0   -2    3     28.41      0.00
    0   -5   10     -2.42      0.00
   -1   -2    3     -8.89      0.00
   -1   -5   10      0.59      0.00
   -1   -6   14     -0.65      0.00
   -2   -6   15      0.75      0.00
   -3   -5   11      0.63      0.00
   -3   -6   16      0.40      0.00
   -4   -5   12      0.11      0.00
   -5   -3    7     -0.34      0.00
   -5   -5   14      0.91      0.00
   -6   -2    6      0.75      0.00
   -6   -5   21      0.05      0.00
   -6   -5   20     -0.03      0.00
   -6   -5   19     -0.23      0.00
   -7   -4   15     -0.05      0.00
   -9   -1   10      0.19      0.00
   10   -3   14     -1.15      0.00
    9   -3   12     -0.78      0.00
    8   -5   18      0.44      0.00
    7   -4   12      0.29      0.00
    7   -5   16      0.02      0.00
    6   -6   20      0.16      0.00
    3   -6   15     -1.66      0.00
    2   -6   14      0.51      0.00
    2   -7   23      0.62      0.00
    2   -7   22      0.54      0.00
    1   -5   10      1.08      0.00
    1   -7   23      0.83      0.00
    1   -7   22      0.62      0.00
    1   -7   21      0.38      0.00
    0   -4    7      0.06      0.00
    0   -7   23      0.17      0.00
    0   -7   22      0.11      0.00
    0   -7   21      0.07      0.00
   -1   -4    7     -1.56      0.00
   -2   -3    5      4.60      0.00
   -2   -5   10     -1.10      0.00
   -2   -6   14      0.11      0.00
   -4    0    1      6.12      0.00
   -6   -4   11      0.64      0.00
   -6   -5   17     -0.58      0.00
   -6   -5   16     -0.46      0.00
   -7   -3   10      0.23      0.00
   -7   -4   14      0.03      0.00
   -8    1    4      0.35      0.00
   -8   -3   13      0.07      0.00
   -9   -2   13      0.54      0.00
   10   -4   18     -1.04      0.00
    9   -5   21      0.02      0.00
    7   -3    9      0.87      0.00
    7   -6   22     -0.29      0.00
    6   -5   14      0.77      0.00
    6   -6   19      0.32      0.00
    5   -3    7     -0.11      0.00
    3   -7   23      0.77      0.00
    3   -7   22      0.61      0.00
    2   -5   10     -1.93      0.00
    2   -7   21      0.40      0.00
    2   -7   20      0.29      0.00
    1   -2    3     -0.44      0.00
    1   -4    7      1.66      0.00
    1   -7   20      0.13      0.00
    0   -6   13     -0.98      0.00
    0   -7   20      0.15      0.00
   -1   -7   23      0.98      0.00
   -1   -7   22      1.12      0.00
   -1   -7   21      1.21      0.00
   -1   -7   20      1.21      0.00
   -5   -5   13      1.00      0.00
   -6   -1    4      1.00      0.00
   -6   -3    8      1.25      0.00
   -8   -1    7      0.76      0.00
    9   -1    7     -0.73      0.00
    9   -4   15     -0.36      0.00
    9   -5   20     -0.15      0.00
    8   -4   13     -0.01      0.00
    8   -5   17      0.02      0.00
    7   -5   15      0.01      0.00
    4   -6   15      0.39      0.00
    3   -7   21      0.37      0.00
    3   -7   20      0.09      0.00
    2   -7   19      0.28      0.00
    1   -6   13     -1.00      0.00
    1   -7   19     -0.17      0.00
    0   -7   19      0.36      0.00
   -1   -6   13     -0.37      0.00
   -1   -7   19      1.08      0.00
   -2   -2    3     13.86      0.00
   -2   -4    7     -0.31      0.00
   -2   -7   23     -0.10      0.00
   -2   -7   22     -0.30      0.00
   -2   -7   21     -0.35      0.00
   -3   -5   10      0.57      0.00
   -3   -6   14      0.49      0.00
   -4   -4    8      0.22      0.00
   -4   -5   11      0.41      0.00
   -4   -6   16     -0.07      0.00
   -5   -1    3     -5.06      0.00
   -5   -4    9      0.45      0.00
   -5   -6   21      0.56      0.00
   -5   -6   20      0.82      0.00
   -6   -5   15     -0.15      0.00
   -7   -4   13      0.13      0.00
   -8   -2    9      1.07      0.00
   -8   -3   12      0.18      0.00
   -8   -4   19     -0.16      0.00
   -8   -4   18     -0.25      0.00
   -9   -2   12      0.51      0.00
   10   -4   17     -1.19      0.00
    9   -2    9     -0.61      0.00
    8   -3   10      0.86      0.00
    7   -6   20     -0.63      0.00
    6   -6   18      0.35      0.00
    5   -5   12     -0.16      0.00
    5   -6   16     -0.44      0.00
    4   -3    6     -2.98      0.00
    4   -5   11     -0.02      0.00
    3   -7   19     -0.21      0.00
    2   -6   13     -0.13      0.00
    1   -7   18     -0.55      0.00
    0   -5    9     -2.11      0.00
    0   -7   18      0.62      0.00
   -1   -5    9      0.41      0.00
   -2   -6   13     -0.58      0.00
   -2   -7   20     -0.23      0.00
   -3   -3    5     -7.34      0.00
   -4   -6   15      0.22      0.00
   -5   -5   12      0.90      0.00
   -5   -6   18      0.85      0.00
   -6   -5   14      0.20      0.00
   -7   -5   20     -0.34      0.00
   -7   -5   19     -0.41      0.00
   -8   -4   17     -0.27      0.00
   -9   -3   17     -0.01      0.00
    9   -5   19     -0.22      0.00
    6   -4   10      0.67      0.00
    4   -7   20      0.82      0.00
    2   -4    7     -1.55      0.00
    1   -5    9      1.58      0.00
    1   -7   17     -0.98      0.00
    0   -6   12     -1.70      0.00
    0   -7   17      0.79      0.00
   -1   -6   12      0.12      0.00
   -1   -7   17      0.31      0.00
   -2   -7   18      0.31      0.00
   -3   -4    7     -2.09      0.00
   -3   -6   13      0.81      0.00
   -3   -7   22      1.11      0.00
   -3   -7   21      1.34      0.00
   -3   -7   20      1.42      0.00
   -5   -6   17      0.79      0.00
   -7   -1    5      0.87      0.00
   -7   -3    9      0.23      0.00
   -7   -4   12      0.26      0.00
   -7   -5   18     -0.45      0.00
   -7   -5   17     -0.43      0.00
   -8   -4   16     -0.12      0.00
   -9   -1    9     -0.22      0.00
   -9   -3   16     -0.05      0.00
    8   -5   16     -0.23      0.00
    7   -4   11      0.57      0.00
    7   -6   19     -0.57      0.00
    5   -6   15     -0.62      0.00
    5   -7   22     -0.17      0.00
    5   -7   21     -0.24      0.00
    4   -4    8     -1.99      0.00
    4   -7   19      0.57      0.00
    2   -7   17      0.51      0.00
    1   -6   12     -0.14      0.00
    0   -7   16      0.72      0.00
   -1   -7   16     -0.17      0.00
   -2   -5    9     -0.78      0.00
   -2   -7   17      0.50      0.00
   -3   -7   19      1.28      0.00
   -4   -5   10      0.69      0.00
   -4   -6   14      0.39      0.00
   -5   -6   16      0.87      0.00
   -6   -5   13      0.47      0.00
   -7   -5   16     -0.37      0.00
   -8    0    5      0.46      0.00
   -8   -3   11      0.48      0.00
   -8   -4   15      0.15      0.00
   -9   -2   11      0.22      0.00
   -9   -3   15     -0.04      0.00
    9   -5   18     -0.19      0.00
    8   -6   21      0.80      0.00
    7   -5   14     -0.07      0.00
    5   -1    3     -2.53      0.00
    5   -7   20     -0.26      0.00
    2   -2    3     16.42      0.00
    2   -5    9     -2.29      0.00
    2   -6   12     -0.84      0.00
    1   -7   16     -1.31      0.00
   -2   -7   16      0.51      0.00
   -3   -5    9      0.27      0.00
   -3   -7   18      0.97      0.00
   -5   -3    6     -0.59      0.00
   -5   -6   15      1.09      0.00
   -6   -3    7      1.01      0.00
   -6   -6   20     -0.49      0.00
   -6   -6   19     -0.71      0.00
   -6   -6   18     -0.87      0.00
   -7   -4   11      0.37      0.00
   -7   -5   15     -0.26      0.00
   -8   -4   14      0.40      0.00
   -9   -3   14      0.04      0.00
    8   -6   20      0.79      0.00
    6   -6   16      0.42      0.00
    6   -7   22     -0.02      0.00
    5   -5   11      0.28      0.00
    2   -7   16      0.53      0.00
    0   -4    6      3.50      0.00
    0   -6   11     -1.97      0.00
   -1   -4    6     -4.29      0.00
   -1   -6   11      0.51      0.00
   -3   -2    3    -12.73      0.00
   -3   -6   12      1.02      0.00
   -3   -7   17      0.67      0.00
   -4   -6   13      0.51      0.00
   -4   -7   19     -0.99      0.00
   -5   -4    8      0.47      0.00
   -6   -5   12      0.64      0.00
   -6   -6   17     -0.81      0.00
   -8   -2    8      0.85      0.00
    9   -5   17     -0.16      0.00
    8   -5   15     -0.19      0.00
    6   -7   21      0.22      0.00
    5   -6   14     -0.64      0.00
    5   -7   19     -0.23      0.00
    4   -5   10     -0.51      0.00
    4   -6   13      0.42      0.00
    1   -6   11      0.70      0.00
    1   -7   15     -1.33      0.00
    1   -8   22      0.32      0.00
    0   -8   22      0.28      0.00
    0   -8   21      0.37      0.00
   -1   -8   22      1.05      0.00
   -2   -4    6      1.54      0.00
   -2   -6   11     -0.92      0.00
   -2   -7   15      0.30      0.00
   -3   -7   16      0.56      0.00
   -4   -4    7      0.58      0.00
   -6   -2    5      0.81      0.00
   -6   -4    9      1.23      0.00
   -6   -6   16     -0.50      0.00
   -7   -3    8      0.42      0.00
   -7   -5   14     -0.08      0.00
   -8   -3   10      0.80      0.00
   -8   -4   13      0.51      0.00
   -8   -5   19     -0.50      0.00
   -9   -3   13      0.12      0.00
    8   -6   19      0.57      0.00
    7   -6   17     -0.13      0.00
    6   -7   20      0.38      0.00
    5   -7   18     -0.22      0.00
    4   -7   17      0.12      0.00
    2   -7   15      0.31      0.00
    2   -8   22      0.27      0.00
    2   -8   21      0.24      0.00
    1   -4    6      0.11      0.00
    1   -8   21      0.27      0.00
    1   -8   20      0.13      0.00
    0   -3    4     16.06      0.00
    0   -5    8     -1.13      0.00
    0   -7   14     -0.28      0.00
    0   -8   20      0.45      0.00
   -1   -3    4     -9.20      0.00
   -1   -5    8     -0.50      0.00
   -1   -7   14     -0.29      0.00
   -1   -8   21      1.19      0.00
   -2   -5    8     -0.20      0.00
   -2   -8   22     -0.15      0.00
   -3   -7   15      0.72      0.00
   -4   -6   12      0.64      0.00
   -4   -7   17     -0.48      0.00
   -5   -2    4     -2.87      0.00
   -5   -7   21      0.32      0.00
   -5   -7   20      0.63      0.00
   -7   -2    6      0.83      0.00
   -8   -5   18     -0.70      0.00
   -9   -1    8     -0.24      0.00
   -9   -2   10     -0.14      0.00
    7   -5   13     -0.07      0.00
    6   -4    9      0.35      0.00
    6   -6   15      0.57      0.00
    2   -6   11     -1.40      0.00
    1   -5    8      1.40      0.00
    1   -7   14     -0.94      0.00
    1   -8   19     -0.12      0.00
    0   -8   19      0.51      0.00
   -1   -8   20      1.18      0.00
   -1   -8   19      0.99      0.00
   -2   -3    4      7.47      0.00
   -2   -8   21     -0.07      0.00
   -2   -8   20      0.06      0.00
   -3   -6   11      0.98      0.00
   -4   -7   16     -0.06      0.00
   -5   -7   19      0.89      0.00
   -5   -7   18      1.05      0.00
   -6   -5   11      0.79      0.00
   -6   -6   15     -0.05      0.00
   -7   -4   10      0.44      0.00
   -7   -5   13      0.14      0.00
   -7   -6   19     -0.25      0.00
   -8   -4   12      0.53      0.00
   -8   -5   17     -0.67      0.00
   -9   -3   12      0.13      0.00
   -9   -4   16     -0.33      0.00
    9   -4   13     -0.90      0.00
    8   -6   18      0.25      0.00
    7   -6   16     -0.07      0.00
    6   -7   19      0.42      0.00
    5   -3    6     -0.24      0.00
    5   -4    8      0.59      0.00
    5   -7   17     -0.29      0.00
    4   -7   16      0.11      0.00
    4   -8   22      0.68      0.00
    2   -7   14     -0.10      0.00
    1   -3    4     -1.66      0.00
    0   -6   10     -1.72      0.00
   -1   -6   10      0.52      0.00
   -1   -8   18      0.64      0.00
   -2   -8   19      0.13      0.00
   -3   -4    6     -3.82      0.00
   -3   -5    8     -0.30      0.00
   -3   -7   14      1.07      0.00
   -3   -8   21      0.72      0.00
   -6   -6   14      0.35      0.00
   -7   -6   18     -0.33      0.00
   -8   -5   16     -0.33      0.00
    9   -5   16     -0.25      0.00
    8   -5   14      0.07      0.00
    7   -2    6      0.59      0.00
    5   -6   13     -0.43      0.00
    4   -8   21      0.70      0.00
    2   -4    6      0.94      0.00
    2   -5    8     -2.01      0.00
    1   -6   10      1.25      0.00
    1   -8   18     -0.44      0.00
    0   -7   13     -0.88      0.00
   -1   -7   13      0.15      0.00
   -2   -6   10     -0.51      0.00
   -2   -7   13     -0.42      0.00
   -2   -8   18      0.12      0.00
   -3   -8   20      0.80      0.00
   -4   -6   11      0.82      0.00
   -4   -7   15      0.32      0.00
   -6   -4    8      1.10      0.00
   -6   -7   20     -0.63      0.00
   -7   -6   17     -0.38      0.00
   -8   -3    9      0.88      0.00
   -8   -5   15      0.20      0.00
   -9   -4   15     -0.38      0.00
    9   -6   20     -0.32      0.00
    8   -2    7      0.48      0.00
    8   -4   11      0.67      0.00
    6   -2    5     -1.06      0.00
    6   -6   14      0.69      0.00
    5   -5   10      0.75      0.00
    4   -4    7     -2.51      0.00
    4   -7   15      0.19      0.00
    2   -8   18      0.06      0.00
    1   -8   17     -0.72      0.00
    0   -8   17      0.40      0.00
   -1   -8   17      0.23      0.00
   -2   -8   17      0.07      0.00
   -3   -6   10      0.70      0.00
   -3   -8   19      0.83      0.00
   -4   -7   14      0.55      0.00
   -4   -8   21     -0.60      0.00
   -6   -3    6      0.72      0.00
   -6   -7   19     -0.86      0.00
   -7   -5   12      0.32      0.00
   -7   -6   16     -0.37      0.00
   -8   -2    7      0.29      0.00
   -8   -4   11      0.55      0.00
   -9   -2    9     -0.23      0.00
   -9   -3   11      0.05      0.00
   -9   -4   14     -0.31      0.00
    7   -5   12      0.14      0.00
    7   -6   15     -0.20      0.00
    5   -7   16     -0.43      0.00
    5   -8   21     -0.28      0.00
    4   -5    9     -1.18      0.00
    2   -6   10     -1.69      0.00
    2   -7   13     -0.58      0.00
    2   -8   17     -0.05      0.00
    0   -8   16      0.21      0.00
   -1   -8   16     -0.07      0.00
   -3   -3    4     -9.23      0.00
   -3   -7   13      1.38      0.00
   -3   -8   18      0.82      0.00
   -4   -4    6      1.22      0.00
   -4   -5    8      0.96      0.00
   -4   -8   20     -0.65      0.00
   -4   -8   19     -0.69      0.00
   -5   -3    5     -0.71      0.00
   -6   -5   10      0.89      0.00
   -6   -6   13      0.57      0.00
   -6   -7   18     -1.00      0.00
   -7   -3    7      0.79      0.00
   -7   -4    9      0.52      0.00
   -7   -6   15     -0.29      0.00
   -8   -5   14      0.64      0.00
    9   -5   15     -0.48      0.00
    9   -6   19     -0.35      0.00
    7   -7   19     -0.48      0.00
    6   -7   17      0.43      0.00
    4   -3    5     -2.42      0.00
    4   -8   19      0.30      0.00
    1   -8   16     -0.81      0.00
    0   -5    7      0.52      0.00
    0   -7   12     -1.22      0.00
   -1   -5    7     -2.20      0.00
   -1   -7   12      0.59      0.00
   -2   -5    7      0.66      0.00
   -2   -7   12     -0.56      0.00
   -2   -8   16      0.04      0.00
   -3   -8   17      0.82      0.00
   -4   -8   18     -0.69      0.00
   -6   -7   17     -0.97      0.00
   -7   -5   11      0.38      0.00
   -9   -4   13     -0.15      0.00
    5   -6   12     -0.01      0.00
    5   -8   20     -0.32      0.00
    4   -6   11     -0.18      0.00
    4   -7   14      0.21      0.00
    4   -8   18      0.06      0.00
    2   -3    4      9.96      0.00
    2   -8   16     -0.22      0.00
    1   -7   12      0.53      0.00
    0   -4    5      7.38      0.00
    0   -6    9     -1.10      0.00
    0   -8   15     -0.04      0.00
    0   -9   21      0.26      0.00
   -1   -4    5     -7.36      0.00
   -1   -6    9      0.02      0.00
   -1   -8   15     -0.09      0.00
   -2   -6    9      0.07      0.00
   -3   -7   12      1.44      0.00
   -3   -8   16      0.88      0.00
   -4   -6   10      0.98      0.00
   -4   -7   13      0.63      0.00
   -5   -8   20      0.59      0.00
   -6   -6   12      0.62      0.00
   -6   -7   16     -0.70      0.00
   -8   -5   13      0.77      0.00
   -8   -6   18     -0.82      0.00
   -8   -6   17     -0.73      0.00
   -9   -5   17     -0.40      0.00
    9   -4   12     -0.85      0.00
    9   -6   18     -0.28      0.00
    8   -5   13      0.33      0.00
    8   -6   16      0.00      0.00
    7   -7   18     -0.24      0.00
    6   -6   13      0.68      0.00
    5   -7   15     -0.54      0.00
    5   -8   19     -0.28      0.00
    2   -9   21     -0.14      0.00
    1   -5    7      0.36      0.00
    1   -6    9      1.28      0.00
    1   -8   15     -0.57      0.00
    1   -9   21     -0.11      0.00
    0   -9   20      0.31      0.00
   -1   -9   21      0.86      0.00
   -1   -9   20      0.83      0.00
   -2   -4    5      3.50      0.00
   -2   -8   15      0.02      0.00
   -2   -9   21      0.04      0.00
   -3   -5    7     -1.11      0.00
   -4   -8   17     -0.59      0.00
   -6   -1    3      1.43      0.00
   -7   -1    4      1.07      0.00
   -7   -7   19     -0.08      0.00
   -8   -3    8      0.55      0.00
   -8   -4   10      0.58      0.00
   -9   -1    7      0.14      0.00
   -9   -3   10      0.02      0.00
   -9   -5   16     -0.49      0.00
    8   -7   20      0.59      0.00
    6   -7   16      0.58      0.00
    4   -8   17     -0.08      0.00
    2   -7   12     -0.95      0.00
    1   -4    5     -2.19      0.00
    1   -9   20     -0.21      0.00
    0   -7   11     -1.19      0.00
    0   -9   19      0.30      0.00
   -1   -7   11      0.68      0.00
   -1   -9   19      0.66      0.00
   -2   -9   20      0.18      0.00
   -3   -6    9      0.33      0.00
   -3   -8   15      1.04      0.00
   -3   -9   21      0.29      0.00
   -4   -7   12      0.63      0.00
   -4   -8   16     -0.40      0.00
   -6   -4    7      0.68      0.00
   -6   -5    9      0.83      0.00
   -6   -7   15     -0.28      0.00
   -7   -6   13      0.01      0.00
   -7   -7   18     -0.06      0.00
   -8   -6   16     -0.32      0.00
   -9   -4   12      0.02      0.00
   -9   -5   15     -0.48      0.00
    7   -4    9      1.05      0.00
    6   -4    8     -0.09      0.00
    6   -5   10      0.33      0.00
    6   -8   20      0.37      0.00
    5   -5    9      1.08      0.00
    5   -8   18     -0.23      0.00
    4   -7   13      0.07      0.00
    2   -8   15     -0.45      0.00
    2   -9   20     -0.26      0.00
    1   -9   19     -0.32      0.00
    0   -8   14     -0.28      0.00
   -1   -2    2    -11.01      0.00
   -1   -8   14      0.19      0.00
   -2   -7   11     -0.39      0.00
   -2   -8   14      0.00      0.00
   -2   -9   19      0.19      0.00
   -3   -4    5     -5.37      0.00
   -3   -9   20      0.42      0.00
   -6   -2    4      1.14      0.00
   -6   -6   11      0.58      0.00
   -6   -7   14      0.11      0.00
   -7   -2    5      1.26      0.00
   -7   -4    8      0.71      0.00
   -7   -5   10      0.33      0.00
   -7   -7   17     -0.11      0.00
   -8   -5   12      0.63      0.00
   -8   -6   15      0.27      0.00
   -9   -2    8      0.11      0.00
    9   -5   14     -0.74      0.00
    9   -6   17     -0.22      0.00
    8   -6   15      0.18      0.00
    8   -7   19      0.40      0.00
    7   -5   11      0.55      0.00
    7   -7   17     -0.07      0.00
    5   -4    7      0.56      0.00
    5   -7   14     -0.52      0.00
    2   -6    9     -1.61      0.00
    2   -9   19     -0.38      0.00
    1   -7   11      1.03      0.00
    1   -8   14     -0.05      0.00
    1   -9   18     -0.40      0.00
    0   -2    2     34.36      0.00
    0   -9   18      0.23      0.00
   -1   -9   18      0.39      0.00
   -2   -1    1     24.90      0.00
   -2   -9   18      0.08      0.00
   -3   -7   11      1.17      0.00
   -3   -8   14      1.23      0.00
   -3   -9   19      0.53      0.00
   -4   -5    7      1.13      0.00
   -4   -6    9      1.08      0.00
   -4   -8   15     -0.15      0.00
   -6    0    2      1.37      0.00
   -6   -8   19     -0.81      0.00
   -7   -7   16     -0.22      0.00
   -9   -5   14     -0.34      0.00
    8   -4   10      0.67      0.00
    6   -6   12      0.50      0.00
    6   -7   15      0.74      0.00
    5   -6   11      0.47      0.00
    5   -8   17     -0.24      0.00
    4   -5    8     -1.81      0.00
    4   -8   16     -0.13      0.00
    2   -7   11     -1.11      0.00
    2   -8   14     -0.66      0.00
    2   -9   18     -0.49      0.00
    0   -6    8     -0.25      0.00
    0   -9   17      0.09      0.00
   -1   -6    8     -0.96      0.00
   -1   -8   13      0.58      0.00
   -1   -9   17      0.16      0.00
   -2   -2    2     15.93      0.00
   -2   -6    8      0.63      0.00
   -3   -9   18      0.60      0.00
   -4   -9   20     -0.34      0.00
   -6   -8   18     -1.06      0.00
   -7   -6   12      0.05      0.00
   -8   -1    5      0.07      0.00
   -8   -4    9      0.50      0.00
   -8   -6   14      0.75      0.00
   -9   -4   11      0.16      0.00
    8   -5   12      0.40      0.00
    8   -7   18      0.19      0.00
    7   -6   13     -0.31      0.00
    7   -7   16     -0.09      0.00
    4   -9   20      0.12      0.00
    2   -4    5      4.34      0.00
    1   -9   17     -0.39      0.00
    0   -5    6      2.60      0.00
    0   -8   13     -0.43      0.00
   -1   -5    6     -4.39      0.00
   -1   -7   10      0.26      0.00
   -2   -5    6      1.68      0.00
   -2   -7   10      0.05      0.00
   -2   -8   13     -0.02      0.00
   -2   -9   17     -0.08      0.00
   -4   -4    5      1.97      0.00
   -4   -8   14      0.05      0.00
   -4   -9   19     -0.47      0.00
   -6   -3    5      0.66      0.00
   -6   -7   13      0.34      0.00
   -6   -8   17     -1.15      0.00
   -7   -3    6      1.21      0.00
   -7   -7   15     -0.32      0.00
   -8    0    4      0.27      0.00
   -8   -2    6     -0.25      0.00
   -8   -5   11      0.42      0.00
   -8   -7   18     -0.74      0.00
   -9   -3    9      0.21      0.00
   -9   -6   17     -0.23      0.00
    6   -8   18      0.50      0.00
    5   -7   13     -0.34      0.00
    4   -4    6     -2.48      0.00
    4   -7   12     -0.24      0.00
    4   -8   15     -0.19      0.00
    2   -9   17     -0.58      0.00
    1   -6    8      0.69      0.00
    1   -8   13      0.56      0.00
    0   -7   10     -0.87      0.00
    0   -9   16     -0.04      0.00
   -1   -3    3    -11.60      0.00
   -1   -9   16      0.07      0.00
   -2   -9   16     -0.17      0.00
   -3   -6    8      0.01      0.00
   -3   -7   10      0.71      0.00
   -3   -8   13      1.35      0.00
   -3   -9   17      0.65      0.00
   -4   -9   18     -0.68      0.00
   -5   -2    3     -3.05      0.00
   -6   -5    8      0.50      0.00
   -6   -6   10      0.47      0.00
   -6   -8   16     -1.00      0.00
   -7   -5    9      0.32      0.00
   -7   -7   14     -0.36      0.00
   -8   -6   13      0.90      0.00
   -8   -7   17     -0.64      0.00
   -9   -5   13     -0.11      0.00
   -9   -6   16     -0.27      0.00
    6   -7   14      0.74      0.00
    5   -8   16     -0.33      0.00
    4   -9   19     -0.09      0.00
    2   -8   13     -0.75      0.00
    1   -2    2     -2.51      0.00
    1   -5    6     -1.43      0.00
    1   -7   10      1.06      0.00
    1   -9   16     -0.21      0.00
    0   -3    3     20.54      0.00
   -1   -8   12      0.77      0.00
   -2   -3    3      9.15      0.00
   -3   -5    6     -2.01      0.00
   -4   -8   13      0.17      0.00
   -4   -9   17     -0.89      0.00
   -5   -1    2     -5.40      0.00
   -7   -6   11     -0.06      0.00
   -7   -8   18      0.30      0.00
   -8   -3    7     -0.08      0.00
   -8   -7   16     -0.24      0.00
    9   -3    9     -0.02      0.00
    9   -5   13     -0.84      0.00
    8   -1    5      0.37      0.00
    8   -6   14      0.37      0.00
    7   -8   19     -0.29      0.00
    6   -8   17      0.64      0.00
    5   -9   20     -0.45      0.00
    3   -9   17     -0.91      0.00
    2   -9   16     -0.67      0.00
    0   -8   12     -0.45      0.00
    0  -10   20      0.11      0.00
   -1   -9   15      0.16      0.00
   -1  -10   20      0.35      0.00
   -2   -8   12      0.04      0.00
   -2   -9   15     -0.14      0.00
   -2  -10   20      0.25      0.00
   -3   -8   12      1.28      0.00
   -4   -6    8      1.10      0.00
   -4   -7   10      0.71      0.00
   -5   -3    4     -0.68      0.00
   -6   -4    6      0.27      0.00
   -6   -8   15     -0.63      0.00
   -7   -4    7      1.00      0.00
   -7   -8   17      0.18      0.00
   -8   -5   10      0.28      0.00
   -9   -4   10      0.30      0.00
   -9   -5   12      0.14      0.00
    7   -7   15     -0.26      0.00
    6   -5    9     -0.01      0.00
    6   -6   11      0.18      0.00
    5   -6   10      0.88      0.00
    5   -9   19     -0.37      0.00
    4   -1    2      1.89      0.00
    4   -9   18     -0.27      0.00
    2   -6    8     -1.10      0.00
    2   -7   10     -1.04      0.00
    1   -8   12      0.95      0.00
    1   -9   15      0.11      0.00
    1  -10   20     -0.44      0.00
    0  -10   19      0.14      0.00
   -1   -4    4     -9.81      0.00
   -1  -10   19      0.14      0.00
   -3   -2    2    -13.22      0.00
   -3   -9   15      0.72      0.00
   -3  -10   20      0.06      0.00
   -4   -5    6      1.44      0.00
   -4   -9   16     -0.95      0.00
   -6   -9   19     -0.71      0.00
   -7   -7   13     -0.36      0.00
   -8   -4    8      0.17      0.00
   -8   -6   12      0.75      0.00
   -8   -7   15      0.35      0.00
   -9   -2    7      0.70      0.00
    9   -1    6     -0.58      0.00
    7   -5   10      1.04      0.00
    7   -8   18     -0.09      0.00
    5   -5    8      1.16      0.00
    5   -8   15     -0.43      0.00
    4   -6    9     -1.30      0.00
    2  -10   20     -0.55      0.00
    1   -3    3     -3.94      0.00
    1  -10   19     -0.42      0.00
    0   -4    4     10.69      0.00
    0   -7    9     -0.41      0.00
   -1   -6    7     -2.23      0.00
   -1   -7    9     -0.53      0.00
   -1   -9   14      0.36      0.00
   -2   -4    4      4.85      0.00
   -2   -6    7      1.12      0.00
   -2   -7    9      0.55      0.00
   -2  -10   19      0.27      0.00
   -3  -10   19      0.00      0.00
   -4   -8   12      0.21      0.00
   -6   -6    9      0.24      0.00
   -6   -7   11      0.28      0.00
   -6   -9   18     -1.00      0.00
   -7   -6   10     -0.21      0.00
   -7   -8   16     -0.10      0.00
   -9   -1    6      0.69      0.00
   -9   -6   14     -0.11      0.00
    9   -6   15     -0.44      0.00
    9   -7   18     -0.24      0.00
    8   -5   11      0.25      0.00
    8   -7   16      0.21      0.00
    7   -6   12      0.06      0.00
    6   -7   13      0.47      0.00
    5   -7   12     -0.05      0.00
    4   -7   11     -0.62      0.00
    4   -9   17     -0.37      0.00
    3  -10   20     -0.83      0.00
    2   -5    6      0.95      0.00
    2   -8   12     -0.70      0.00
    2   -9   15     -0.71      0.00
    0   -6    7      0.72      0.00
    0   -8   11     -0.35      0.00
    0   -9   14     -0.14      0.00
    0  -10   18      0.14      0.00
   -1  -10   18     -0.05      0.00
   -2   -8   11      0.25      0.00
   -2  -10   18      0.14      0.00
   -3   -6    7     -0.20      0.00
   -3   -7    9      0.35      0.00
   -3   -9   14      0.77      0.00
   -5   -9   16      0.82      0.00
   -6   -5    7      0.00      0.00
   -7   -5    8      0.49      0.00
   -7   -7   12     -0.40      0.00
   -8   -7   14      0.88      0.00
   -9   -3    8      0.61      0.00
   -9   -7   17     -0.06      0.00
  -10   -5   14      0.85      0.00
    7   -4    8      1.15      0.00
    6   -4    7     -0.63      0.00
    5   -9   18     -0.28      0.00
    4   -5    7     -2.08      0.00
    1   -7    9      0.59      0.00
    1   -9   14      0.49      0.00
    1  -10   18     -0.33      0.00
   -1  -10   17     -0.14      0.00
   -2  -10   17     -0.07      0.00
   -3   -1    1    -14.19      0.00
   -3  -10   18     -0.03      0.00
   -4   -7    9      0.76      0.00
   -4  -10   19     -0.32      0.00
   -6   -9   17     -1.15      0.00
   -7   -8   15     -0.42      0.00
   -8   -6   11      0.53      0.00
   -8   -8   17     -0.60      0.00
   -9   -5   11      0.31      0.00
   -9   -6   13      0.12      0.00
    8   -6   13      0.37      0.00
    7   -7   14     -0.36      0.00
    7   -8   17      0.06      0.00
    6   -9   19      0.30      0.00
    5   -8   14     -0.47      0.00
    4   -8   13     -0.57      0.00
    4   -9   16     -0.43      0.00
    3   -9   15     -1.08      0.00
    3  -10   19     -0.85      0.00
    1   -4    4     -4.49      0.00
    1   -6    7     -0.48      0.00
    1   -8   11      0.93      0.00
    1  -10   17     -0.17      0.00
   -1   -5    5     -6.51      0.00
   -1   -9   13      0.52      0.00
   -2   -5    5      2.54      0.00
   -2   -9   13      0.22      0.00
   -3  -10   17      0.01      0.00
   -4   -6    7      1.10      0.00
   -4   -8   11      0.24      0.00
   -4   -9   14     -0.54      0.00
   -4  -10   18     -0.58      0.00
   -5   -9   15      0.43      0.00
   -6   -9   16     -1.08      0.00
   -8   -5    9      0.19      0.00
   -8   -7   13      1.15      0.00
   -9   -4    9      0.48      0.00
   -9   -7   16     -0.14      0.00
  -10   -4   11     -0.76      0.00
  -10   -5   13      0.40      0.00
  -10   -6   16      0.82      0.00
    9   -5   12     -0.64      0.00
    8   -2    6      0.20      0.00
    6   -8   15      0.83      0.00
    5   -4    6      0.18      0.00
    5   -9   17     -0.26      0.00
    4   -3    4     -1.02      0.00
    3   -8   12     -0.23      0.00
    2   -7    9     -0.79      0.00
    0   -5    5      4.65      0.00
    0   -9   13     -0.07      0.00
   -1  -10   16     -0.09      0.00
   -2  -10   16     -0.23      0.00
   -3   -9   13      0.79      0.00
   -4   -3    3      3.15      0.00
   -6   -7   10      0.06      0.00
   -7   -2    4      1.44      0.00
   -7   -3    5      1.46      0.00
   -7   -8   14     -0.63      0.00
   -7   -9   18      0.56      0.00
   -8   -8   16     -0.21      0.00
   -9   -7   15     -0.15      0.00
    9   -6   14     -0.62      0.00
    8   -7   15      0.38      0.00
    8   -8   18      0.28      0.00
    6   -9   18      0.43      0.00
    4  -10   19     -0.34      0.00
    3  -10   18     -0.85      0.00
    2   -2    2     22.45      0.00
    2   -3    3     14.72      0.00
    1   -9   13      0.72      0.00
    0  -10   16      0.04      0.00
   -1   -7    8     -1.40      0.00
   -1   -8   10     -0.08      0.00
   -2   -7    8      0.93      0.00
   -2   -8   10      0.58      0.00
   -3   -5    5     -2.72      0.00
   -3   -7    8      0.29      0.00
   -3  -10   16      0.11      0.00
   -4   -4    4      2.45      0.00
   -4   -9   13     -0.24      0.00
   -5   -7    9     -0.04      0.00
   -5   -9   14      0.10      0.00
   -5  -10   18      0.80      0.00
   -6   -3    4      0.92      0.00
   -6   -6    8     -0.16      0.00
   -6   -8   12      0.19      0.00
   -6   -9   15     -0.76      0.00
   -7   -4    6      1.26      0.00
   -7   -6    9     -0.18      0.00
   -7   -7   11     -0.50      0.00
   -8   -2    5     -0.49      0.00
   -8   -3    6     -0.68      0.00
   -9   -5   10      0.39      0.00
   -9   -6   12      0.34      0.00
  -10   -6   15      0.98      0.00
    7   -6   11      0.68      0.00
    7   -8   16      0.08      0.00
    6   -6   10     -0.22      0.00
    6   -7   12     -0.01      0.00
    5   -6    9      1.12      0.00
    5   -7   11      0.28      0.00
    4   -7   10     -0.97      0.00
    4   -9   15     -0.54      0.00
    3   -9   14     -1.01      0.00
    1  -10   16      0.03      0.00
    0   -7    8      0.04      0.00
    0   -8   10     -0.20      0.00
   -1   -9   12      0.47      0.00
   -1  -10   15      0.04      0.00
   -2   -9   12      0.48      0.00
   -2  -10   15     -0.23      0.00
   -4  -10   16     -1.01      0.00
   -5  -10   17      0.74      0.00
   -6   -4    5      0.14      0.00
   -7   -8   13     -0.69      0.00
   -7   -9   16     -0.01      0.00
   -8   -4    7     -0.36      0.00
   -8   -6   10      0.41      0.00
   -8   -7   12      1.14      0.00
   -8   -8   15      0.36      0.00
   -9   -7   14     -0.02      0.00
  -10   -5   12     -0.13      0.00
    7   -7   13     -0.22      0.00
    6   -5    8     -0.44      0.00
    5   -8   13     -0.42      0.00
    5   -9   16     -0.37      0.00
    4   -6    8     -1.59      0.00
    4   -8   12     -0.77      0.00
    4  -10   18     -0.38      0.00
    3  -10   17     -0.91      0.00
    2   -4    4      7.87      0.00
    1   -7    8     -0.27      0.00
    1   -8   10      0.49      0.00
    0   -9   12      0.05      0.00
    0  -10   15     -0.01      0.00
    0  -11   19      0.11      0.00
   -1   -6    6     -3.52      0.00
   -1  -11   19     -0.38      0.00
   -2   -6    6      1.49      0.00
   -2  -11   19      0.25      0.00
   -3   -9   12      0.76      0.00
   -3  -10   15      0.22      0.00
   -4   -5    5      1.78      0.00
   -5   -9   13     -0.06      0.00
   -6   -2    3      1.61      0.00
   -6  -10   18     -0.63      0.00
   -7   -5    7      0.79      0.00
    8   -6   12      0.15      0.00
    8   -8   17      0.30      0.00
    7   -5    9      1.44      0.00
    6   -8   14      0.56      0.00
    6   -9   17      0.58      0.00
    3   -7    9      1.26      0.00
    3   -8   11      0.23      0.00
    1  -10   15      0.23      0.00
    1  -11   19     -0.34      0.00
    0   -6    6      1.68      0.00
   -1  -11   18     -0.52      0.00
   -2  -11   18      0.15      0.00
   -3   -6    6     -0.30      0.00
   -4   -9   12     -0.04      0.00
   -5  -10   16      0.57      0.00
   -6   -5    6     -0.42      0.00
   -6   -7    9     -0.27      0.00
   -6  -10   17     -0.78      0.00
   -7   -7   10     -0.56      0.00
   -7   -9   15     -0.47      0.00
   -8   -5    8      0.00      0.00
   -8   -8   14      0.89      0.00
   -9   -3    7      1.01      0.00
   -9   -4    8      0.67      0.00
   -9   -6   11      0.44      0.00
  -10   -4   10     -0.84      0.00
    8   -3    7      0.27      0.00
    8   -5   10     -0.02      0.00
    8   -7   14      0.43      0.00
    7   -3    6      0.80      0.00
    7   -8   15      0.00      0.00
    5   -5    7      0.90      0.00
    4   -9   14     -0.72      0.00
    3   -9   13     -0.83      0.00
    3  -10   16     -1.03      0.00
    0  -10   14      0.02      0.00
    0  -11   18      0.19      0.00
   -1   -8    9     -0.77      0.00
   -1  -10   14      0.17      0.00
   -2   -8    9      0.91      0.00
   -2  -10   14     -0.02      0.00
   -3  -10   14      0.31      0.00
   -3  -11   18     -0.62      0.00
   -7   -1    3      1.03      0.00
   -7   -6    8      0.12      0.00
   -7   -8   12     -0.66      0.00
   -8   -7   11      1.01      0.00
   -8   -9   17     -0.46      0.00
   -9   -2    6      1.19      0.00
   -9   -7   13      0.22      0.00
   -9   -8   16     -0.37      0.00
  -10   -6   13      0.74      0.00
    7   -9   18     -0.06      0.00
    6   -2    4     -1.42      0.00
    5   -9   15     -0.53      0.00
    5  -10   18     -0.12      0.00
    4  -10   17     -0.34      0.00
    1   -6    6     -2.00      0.00
    1  -11   18     -0.29      0.00
    0   -8    9     -0.05      0.00
    0  -11   17      0.23      0.00
   -1   -9   11      0.17      0.00
   -1  -11   17     -0.51      0.00
   -2   -7    7      1.11      0.00
   -2   -9   11      0.74      0.00
   -2  -11   17     -0.02      0.00
   -3   -8    9      0.51      0.00
   -3   -9   11      0.65      0.00
   -3  -11   17     -0.47      0.00
   -4   -6    6      1.13      0.00
   -4  -10   14     -0.50      0.00
   -4  -11   18     -0.21      0.00
   -5   -7    8      0.44      0.00
   -5   -9   12     -0.07      0.00
   -5  -10   15      0.33      0.00
   -6   -6    7     -0.64      0.00
   -7   -9   14     -0.82      0.00
   -8   -6    9      0.36      0.00
   -8   -9   16     -0.18      0.00
   -9   -5    9      0.42      0.00
   -9   -8   15     -0.48      0.00
  -10   -5   11     -0.49      0.00
  -10   -7   15      0.80      0.00
    6   -7   11     -0.54      0.00
    6   -9   16      0.68      0.00
    5   -7   10      0.60      0.00
    5   -8   12     -0.27      0.00
    4   -5    6     -1.75      0.00
    1  -10   14      0.36      0.00
    1  -11   17     -0.23      0.00
    0   -9   11      0.15      0.00
   -1   -7    7     -2.06      0.00
   -2  -10   13      0.33      0.00
   -3   -7    7      0.54      0.00
   -4   -8    9      0.25      0.00
   -4   -9   11      0.01      0.00
   -4  -11   17     -0.40      0.00
   -5   -3    3     -0.49      0.00
   -7  -10   17      0.52      0.00
    8   -8   16      0.40      0.00
    7   -7   12      0.20      0.00
    7   -9   17      0.09      0.00
    4   -7    9     -1.13      0.00
    4   -8   11     -0.86      0.00
    4  -10   16     -0.28      0.00
    3  -10   15     -1.15      0.00
    1   -8    9     -0.21      0.00
    1   -9   11      0.28      0.00
    0   -7    7      0.41      0.00
    0  -10   13      0.14      0.00
    0  -11   16      0.20      0.00
   -1   -4    3    -10.72      0.00
   -1  -10   13      0.19      0.00
   -1  -11   16     -0.35      0.00
   -2   -4    3      4.95      0.00
   -2  -11   16     -0.16      0.00
   -3  -10   13      0.33      0.00
   -5  -10   14      0.08      0.00
   -7   -7    9     -0.41      0.00
   -8   -9   15      0.18      0.00
   -9   -6   10      0.41      0.00
   -9   -7   12      0.45      0.00
  -10   -6   12      0.51      0.00
  -10   -7   14      1.04      0.00
    7   -6   10      1.32      0.00
    7   -8   14     -0.04      0.00
    6   -6    9     -0.66      0.00
    5   -6    8      1.13      0.00
    5   -9   14     -0.65      0.00
    5  -10   17     -0.17      0.00
    4   -9   13     -0.92      0.00
    3   -8   10      0.69      0.00
    3   -9   12     -0.57      0.00
    3  -11   18     -0.54      0.00
    0   -4    3     12.52      0.00
   -1   -5    4     -7.86      0.00
   -2   -3    2      9.01      0.00
   -2   -5    4      2.78      0.00
   -3   -4    3     -6.20      0.00
   -4   -7    7      0.56      0.00
   -4  -10   13     -0.11      0.00
   -4  -11   16     -0.46      0.00
   -5   -8    9      0.22      0.00
   -5   -9   11      0.02      0.00
   -5  -11   17      0.53      0.00
   -7   -9   13     -0.96      0.00
   -7  -10   16      0.19      0.00
   -8   -4    6     -0.84      0.00
   -8   -7   10      0.88      0.00
   -9   -1    5      1.07      0.00
   -9   -8   14     -0.38      0.00
  -10   -4    9     -0.83      0.00
    8   -7   13      0.26      0.00
    6   -1    3     -0.28      0.00
    6   -9   15      0.56      0.00
    3   -7    8      1.46      0.00
    1   -7    7     -1.29      0.00
    1  -10   13      0.33      0.00
    1  -11   16     -0.16      0.00
    0   -5    4      6.08      0.00
   -1   -8    8     -1.21      0.00
   -1   -9   10     -0.23      0.00
   -1  -11   15     -0.15      0.00
   -2   -6    5      1.64      0.00
   -2   -8    8      1.09      0.00
   -2  -10   12      0.69      0.00
   -2  -11   15     -0.14      0.00
   -3   -5    4     -2.98      0.00
   -3   -9   10      0.54      0.00
   -3  -11   15      0.13      0.00
   -7   -5    6      1.02      0.00
   -8   -3    5     -0.91      0.00
   -8   -5    7     -0.33      0.00
   -8   -9   14      0.48      0.00
  -10   -5   10     -0.60      0.00
    8   -6   11     -0.18      0.00
    4   -6    7     -1.41      0.00
    3  -10   14     -1.17      0.00
    3  -11   17     -0.70      0.00
    0   -3    2     22.51      0.00
    0   -9   10      0.18      0.00
    0  -11   15      0.13      0.00
   -1   -6    5     -4.49      0.00
   -1  -10   12      0.09      0.00
   -3   -6    5     -0.28      0.00
   -3  -10   12      0.29      0.00
   -4   -9   10     -0.09      0.00
   -4  -11   15     -0.27      0.00
   -5   -2    2     -2.84      0.00
   -6   -1    2      1.81      0.00
   -6   -5    5     -0.50      0.00
   -7   -3    4      1.42      0.00
   -7   -6    7      0.56      0.00
   -7  -10   15     -0.27      0.00
   -8   -6    8      0.24      0.00
   -9   -4    7      0.74      0.00
   -9   -5    8      0.42      0.00
   -9   -7   11      0.52      0.00
   -9   -8   13     -0.11      0.00
  -10   -7   13      1.23      0.00
    9   -4    9      0.55      0.00
    7   -9   16      0.16      0.00
    5   -8   11     -0.01      0.00
    5  -10   16     -0.34      0.00
    1  -11   15     -0.08      0.00
    0   -6    5      2.43      0.00
    0   -8    8      0.08      0.00
    0  -10   12      0.32      0.00
   -2  -11   14      0.09      0.00
   -3   -3    2     -9.23      0.00
   -4  -10   12      0.06      0.00
   -6   -4    4      0.40      0.00
   -6   -6    6     -0.99      0.00
   -7   -9   12     -0.90      0.00
   -8   -8   11      1.18      0.00
   -8  -10   16     -0.10      0.00
   -9   -3    6      1.12      0.00
   -9   -9   15     -0.84      0.00
  -10   -6   11      0.39      0.00
  -10   -8   15      0.56      0.00
    7   -5    8      1.62      0.00
    6   -5    7     -0.88      0.00
    6   -7   10     -0.99      0.00
    6  -10   17      0.42      0.00
    5   -4    5     -0.56      0.00
    4   -8   10     -0.79      0.00
    4   -9   12     -1.00      0.00
    1   -4    3     -5.90      0.00
    1   -5    4     -5.24      0.00
    1   -8    8     -0.94      0.00
    1   -9   10     -0.25      0.00
    1  -10   12      0.10      0.00
    0  -11   14      0.11      0.00
   -1  -11   14      0.00      0.00
   -1  -12   17     -0.61      0.00
   -2   -7    6      1.08      0.00
   -2  -12   17     -0.09      0.00
   -3   -7    6      0.94      0.00
   -3  -11   14      0.29      0.00
   -3  -12   17     -0.57      0.00
   -4   -4    3      2.37      0.00
   -4  -11   14      0.07      0.00
   -5  -10   12     -0.23      0.00
   -8   -7    9      0.74      0.00
   -9   -6    9      0.31      0.00
    7   -7   11      0.78      0.00
    7   -8   13      0.07      0.00
    6   -9   14      0.16      0.00
    4  -10   14     -0.44      0.00
    4  -11   17      0.04      0.00
    3   -8    9      1.05      0.00
    3   -9   11     -0.27      0.00
    3  -11   16     -0.94      0.00
    0   -7    6      0.67      0.00
    0  -12   17      0.22      0.00
   -2   -9    9      1.03      0.00
   -2  -10   11      0.94      0.00
   -3   -9    9      0.57      0.00
   -3  -10   11      0.23      0.00
   -4  -12   17     -0.08      0.00
   -5   -8    8      0.50      0.00
   -6   -3    3      1.38      0.00
   -8  -10   15      0.03      0.00
   -9   -8   12      0.19      0.00
   -9   -9   14     -0.86      0.00
  -10   -7   12      1.38      0.00
  -10   -8   14      0.94      0.00
    7   -9   15      0.16      0.00
    5   -2    3     -3.13      0.00
    5   -5    6      0.34      0.00
    5  -10   15     -0.55      0.00
    3  -10   13     -1.08      0.00
    1   -3    2     -4.79      0.00
    1   -6    5     -3.45      0.00
    1  -11   14     -0.01      0.00
    0   -9    9      0.16      0.00
    0  -10   11      0.48      0.00
   -1  -11   13      0.05      0.00
   -1  -12   16     -0.44      0.00
   -2   -8    7      1.05      0.00
   -2  -11   13      0.44      0.00
   -2  -12   16     -0.11      0.00
   -3  -12   16     -0.17      0.00
   -4   -7    6      0.34      0.00
   -4   -9    9     -0.31      0.00
   -4  -10   11     -0.06      0.00
   -5  -11   14      0.29      0.00
   -7   -8    9     -0.24      0.00
   -7   -9   11     -0.71      0.00
   -7  -10   13     -0.98      0.00
   -7  -11   16      0.37      0.00
   -8   -2    4     -0.33      0.00
   -8   -9   12      0.63      0.00
   -9   -7   10      0.41      0.00
  -10   -4    8     -0.80      0.00
  -10   -5    9     -0.48      0.00
    8   -7   12     -0.06      0.00
    6  -10   16      0.49      0.00
    3  -11   15     -1.11      0.00
    0  -12   16      0.19      0.00
   -1   -8    7     -1.24      0.00
   -2   -2    1     15.37      0.00
   -3   -8    7      1.08      0.00
   -4   -3    2      2.75      0.00
   -4  -11   13      0.33      0.00
   -4  -12   16     -0.05      0.00
   -5  -10   11     -0.28      0.00
   -7   -2    3      1.28      0.00
   -8   -5    6     -0.64      0.00
   -8   -8   10      1.04      0.00
   -8  -10   14      0.10      0.00
  -10   -6   10      0.45      0.00
    7   -6    9      1.75      0.00
    6   -6    8     -1.07      0.00
    5   -9   12     -0.57      0.00
    4   -9   11     -0.92      0.00
    4  -11   16      0.16      0.00
    3   -7    7      1.21      0.00
    2   -5    4      5.21      0.00
    2  -11   14      0.30      0.00
    1   -7    6     -2.23      0.00
    1   -9    9     -0.72      0.00
    1  -10   11     -0.25      0.00
    0   -8    7      0.18      0.00
   -2  -12   15      0.00      0.00
   -3  -12   15      0.20      0.00
   -4   -8    7     -0.20      0.00
   -5   -9    9      0.21      0.00
   -5  -11   13     -0.02      0.00
   -7   -5    5      0.96      0.00
   -7   -6    6      0.81      0.00
   -7  -11   15      0.11      0.00
   -8   -6    7      0.00      0.00
   -9   -2    5      1.26      0.00
   -9   -5    7      0.33      0.00
   -9   -8   11      0.36      0.00
   -9   -9   13     -0.66      0.00
  -10   -7   11      1.50      0.00
  -10   -8   13      1.33      0.00
    8   -6   10     -0.43      0.00
    8   -9   16      0.34      0.00
    6   -9   13     -0.41      0.00
    5   -6    7      0.87      0.00
    5  -10   14     -0.70      0.00
    4   -4    4     -0.23      0.00
    4   -5    5     -0.79      0.00
    4  -10   13     -0.64      0.00
    3   -9   10      0.04      0.00
    3  -10   12     -0.93      0.00
    2   -4    3     10.74      0.00
    1  -11   13      0.00      0.00
   -1  -10   10     -0.12      0.00
   -1  -12   15     -0.18      0.00
   -2   -9    8      0.95      0.00
   -2  -10   10      0.94      0.00
   -2  -11   12      0.76      0.00
   -3  -10   10      0.22      0.00
   -3  -11   12      0.13      0.00
   -4  -10   10     -0.42      0.00
   -4  -12   15      0.14      0.00
   -7   -7    7      0.46      0.00
   -7   -9   10     -0.44      0.00
   -7  -10   12     -1.02      0.00
   -8   -4    5     -0.98      0.00
   -8   -7    8      0.53      0.00
   -8   -9   11      0.59      0.00
   -9   -6    8      0.23      0.00
    7   -8   12      0.32      0.00
    7   -9   14      0.15      0.00
    6  -10   15      0.39      0.00
    4   -8    9     -0.59      0.00
    2  -12   16      0.29      0.00
    0  -10   10      0.50      0.00
   -1   -6    4     -4.83      0.00
   -1   -9    8     -0.44      0.00
   -1  -11   12      0.02      0.00
   -2   -5    3      2.04      0.00
   -2   -6    4      1.38      0.00
   -3   -2    1    -11.78      0.00
   -3   -6    4     -0.08      0.00
   -3   -9    8      0.79      0.00
   -4   -9    8     -0.60      0.00
   -4  -11   12      0.30      0.00
   -5   -8    7      0.71      0.00
   -6   -6    5     -1.03      0.00
   -7   -4    4      1.10      0.00
   -7  -11   14     -0.21      0.00
   -8  -10   13      0.08      0.00
   -9   -4    6      0.58      0.00
   -9   -7    9      0.26      0.00
  -10   -8   12      1.66      0.00
    5  -11   16     -0.21      0.00
    4   -6    6     -0.72      0.00
    4  -11   15      0.18      0.00
    3   -8    8      1.13      0.00
    3  -11   14     -1.10      0.00
    2  -11   13      0.32      0.00
    1   -8    7     -1.51      0.00
    0   -9    8      0.13      0.00
    0  -11   12      0.48      0.00
   -1   -5    3     -7.91      0.00
   -1   -7    5     -2.35      0.00
   -1  -12   14      0.06      0.00
   -2   -7    5      0.89      0.00
   -2  -12   14      0.23      0.00
   -3   -5    3     -2.61      0.00
   -3   -7    5      1.31      0.00
   -3  -12   14      0.41      0.00
   -4  -12   14      0.36      0.00
   -5  -10   10     -0.26      0.00
   -5  -11   12     -0.29      0.00
   -6   -5    4     -0.20      0.00
   -7   -8    8      0.15      0.00
   -8   -8    9      0.87      0.00
   -8  -11   15      0.15      0.00
   -9   -9   12     -0.35      0.00
   -9  -10   14     -0.76      0.00
  -10   -5    8     -0.25      0.00
  -10   -6    9      0.62      0.00
  -10   -9   14      0.55      0.00
    8   -8   13      0.15      0.00
    7   -7   10      1.27      0.00
    5   -7    8      1.03      0.00
    0   -6    4      2.72      0.00
    0  -12   14      0.03      0.00
   -2   -8    6      0.84      0.00
   -2  -11   11      0.87      0.00
   -3  -11   11      0.04      0.00
   -4   -6    4      1.10      0.00
   -4   -7    5      0.11      0.00
   -5   -9    8      0.31      0.00
   -5  -12   14      0.35      0.00
   -7  -10   11     -0.85      0.00
   -9   -8   10      0.36      0.00
  -10   -7   10      1.59      0.00
    8   -9   15      0.38      0.00
    5   -9   11     -0.34      0.00
    5  -10   13     -0.73      0.00
    4   -7    7     -0.52      0.00
    4   -9   10     -0.70      0.00
    4  -10   12     -0.81      0.00
    3  -12   16     -0.73      0.00
    2   -3    2     18.14      0.00
    2  -12   15      0.36      0.00
    0   -7    5      0.76      0.00
   -1   -4    2     -9.61      0.00
   -1  -10    9     -0.02      0.00
   -1  -11   11      0.02      0.00
   -2   -4    2      3.53      0.00
   -2  -10    9      0.71      0.00
   -3   -8    6      1.54      0.00
   -3  -10    9      0.35      0.00
   -4   -5    3      1.68      0.00
   -4  -10    9     -0.82      0.00
   -4  -11   11     -0.05      0.00
   -6  -10   10     -1.43      0.00
   -6  -11   12     -0.27      0.00
   -7   -9    9     -0.08      0.00
   -8   -3    4     -0.68      0.00
   -8   -9   10      0.55      0.00
   -8  -11   14      0.28      0.00
  -10   -4    7     -0.66      0.00
    8   -7   11     -0.35      0.00
    6   -9   12     -0.89      0.00
    6  -10   14      0.10      0.00
    4  -11   14      0.06      0.00
    3  -10   11     -0.78      0.00
    3  -11   13     -0.91      0.00
    1   -9    8     -0.99      0.00
   -3   -4    2     -5.20      0.00
   -4  -12   13      0.44      0.00
   -5   -7    5      1.06      0.00
   -5  -11   11     -0.44      0.00
   -6   -2    2      2.04      0.00
   -6   -4    3      0.92      0.00
   -6  -12   14      0.47      0.00
   -8   -6    6     -0.26      0.00
   -8   -7    7      0.26      0.00
   -9   -3    5      0.83      0.00
   -9   -6    7      0.15      0.00
   -9   -7    8      0.18      0.00
   -9   -9   11     -0.07      0.00
   -9  -10   13     -0.75      0.00
  -10   -8   11      1.89      0.00
  -11   -8   13      0.06      0.00
    8   -3    6     -0.13      0.00
    7   -9   13      0.19      0.00
    6   -8   10     -1.21      0.00
    5   -8    9      0.80      0.00
    5  -11   15     -0.41      0.00
    3   -6    5     -0.39      0.00
    3   -9    9      0.28      0.00
    2  -11   12      0.31      0.00
    1   -2    1     -2.51      0.00
    1   -6    4     -4.37      0.00
    0   -8    6      0.22      0.00
    0  -10    9      0.37      0.00
    0  -12   13      0.14      0.00
   -1   -9    7     -0.12      0.00
   -2   -9    7      0.74      0.00
   -2  -13   15      0.04      0.00
   -3   -9    7      1.13      0.00
   -3  -13   15      0.13      0.00
   -4   -9    7     -0.85      0.00
   -5   -6    4      1.50      0.00
   -5   -8    6      0.69      0.00
   -5  -10    9     -0.18      0.00
   -5  -12   13      0.17      0.00
   -7   -3    3      1.10      0.00
   -7   -6    5      0.60      0.00
   -7   -7    6      0.64      0.00
   -7  -10   10     -0.56      0.00
   -7  -11   12     -0.57      0.00
   -8   -5    5     -0.74      0.00
   -8   -8    8      0.66      0.00
   -8  -10   11     -0.14      0.00
   -9   -5    6      0.09      0.00
    7   -8   11      0.62      0.00
    7  -10   15      0.10      0.00
    6   -5    6     -1.16      0.00
    4   -8    8     -0.25      0.00
    3   -7    6      0.50      0.00
    3  -12   15     -0.83      0.00
    2  -12   14      0.37      0.00
    1   -5    3     -5.90      0.00
    0   -4    2     12.40      0.00
   -1  -13   15     -0.06      0.00
   -2  -11   10      0.67      0.00
   -2  -12   12      0.67      0.00
   -3  -12   12      0.32      0.00
   -4  -11   10     -0.55      0.00
   -4  -13   15      0.02      0.00
   -6  -11   11     -0.76      0.00
   -6  -12   13      0.51      0.00
   -7   -8    7      0.51      0.00
   -7  -12   14      0.26      0.00
   -8  -11   13      0.28      0.00
   -9   -8    9      0.31      0.00
   -9  -10   12     -0.62      0.00
  -10   -6    8      0.79      0.00
  -10   -7    9      1.60      0.00
  -10   -9   12      1.09      0.00
  -11   -7   11      0.23      0.00
    7   -6    8      1.80      0.00
    6   -6    7     -1.31      0.00
    4  -10   11     -0.86      0.00
    1   -8    6     -1.86      0.00
    1  -10    9     -0.69      0.00
    0   -9    7      0.14      0.00
    0  -13   15     -0.14      0.00
   -1  -11   10      0.11      0.00
   -1  -12   12      0.29      0.00
   -2  -10    8      0.35      0.00
   -3  -10    8      0.61      0.00
   -4   -4    2      1.71      0.00
   -4  -12   12      0.28      0.00
   -5   -9    7      0.39      0.00
   -5  -11   10     -0.42      0.00
   -6  -10    9     -1.58      0.00
   -7   -5    4      0.55      0.00
   -7   -9    8      0.30      0.00
   -8   -9    9      0.54      0.00
   -9   -9   10      0.13      0.00
  -10   -3    6     -0.57      0.00
  -10   -5    7      0.02      0.00
  -10   -8   10      1.97      0.00
  -11   -8   12     -0.03      0.00
    8   -6    9     -0.50      0.00
    8   -8   12     -0.17      0.00
    6  -10   13     -0.29      0.00
    5   -5    5     -0.40      0.00
    5   -6    6      0.40      0.00
    5  -10   12     -0.69      0.00
    5  -11   14     -0.49      0.00
    4  -11   13     -0.15      0.00
    3   -8    7      0.79      0.00
    3  -10   10     -0.65      0.00
    3  -11   12     -0.69      0.00
    0  -12   12      0.43      0.00
   -1  -13   14      0.29      0.00
   -2  -13   14      0.23      0.00
   -3  -13   14      0.36      0.00
   -4  -10    8     -1.09      0.00
   -4  -13   14      0.07      0.00
   -5  -12   12      0.02      0.00
   -8  -11   12      0.08      0.00
  -10  -10   13      0.32      0.00
    7   -7    9      1.51      0.00
    6   -9   11     -1.02      0.00
    5   -9   10      0.00      0.00
    4   -9    9     -0.40      0.00
    4  -12   15      0.27      0.00
    3  -12   14     -0.70      0.00
    2  -11   11      0.25      0.00
    2  -12   13      0.32      0.00
    1   -9    7     -1.07      0.00
    0  -13   14     -0.11      0.00
   -2   -7    4      0.51      0.00
   -2   -8    5      0.53      0.00
   -3   -8    5      1.80      0.00
   -3  -12   11      0.30      0.00
   -5   -1    1     -5.00      0.00
   -5  -10    8     -0.02      0.00
   -6  -12   12      0.26      0.00
   -7  -10    9     -0.24      0.00
   -8   -1    3      0.28      0.00
   -8   -4    4     -0.68      0.00
   -8  -10   10     -0.24      0.00
   -9   -4    5      0.17      0.00
   -9  -10   11     -0.45      0.00
   -9  -11   13     -0.32      0.00
  -10   -9   11      1.31      0.00
  -11   -7   10     -0.02      0.00
    7   -9   12      0.29      0.00
    7  -10   14      0.14      0.00
    6   -3    4     -1.79      0.00
    5   -7    7      0.94      0.00
    3   -9    8      0.34      0.00
    2  -10    9     -0.38      0.00
    1   -4    2     -5.71      0.00
   -1   -3    1     -9.09      0.00
   -1   -6    3     -4.36      0.00
   -1  -12   11      0.31      0.00
   -2   -3    1      6.89      0.00
   -2   -9    6      0.51      0.00
   -2  -11    9      0.24      0.00
   -2  -12   11      0.64      0.00
   -2  -13   13      0.37      0.00
   -3   -6    3      0.38      0.00
   -3   -9    6      1.42      0.00
   -3  -11    9      0.31      0.00
   -3  -13   13      0.50      0.00
   -4   -7    4     -0.07      0.00
   -4   -8    5     -0.76      0.00
   -4  -12   11     -0.09      0.00
   -4  -13   13      0.00      0.00
   -8   -7    6      0.05      0.00
   -8   -8    7      0.45      0.00
   -9   -7    7      0.18      0.00
  -11   -8   11     -0.17      0.00
    9   -2    6      0.07      0.00
    8   -2    5     -0.07      0.00
    8   -7   10     -0.47      0.00
    4   -2    2      2.68      0.00
    4   -6    5      0.29      0.00
    0   -7    4      0.56      0.00
   -1   -9    6      0.29      0.00
   -1  -13   13      0.57      0.00
   -4   -6    3      0.89      0.00
   -4   -9    6     -0.95      0.00
   -5   -8    5      0.40      0.00
   -5  -11    9     -0.29      0.00
   -5  -12   11     -0.02      0.00
   -5  -13   13      0.31      0.00
   -6   -3    2      1.87      0.00
   -6  -10    8     -1.40      0.00
   -7   -4    3      0.66      0.00
   -7   -7    5      0.30      0.00
   -7   -8    6      0.58      0.00
   -8   -6    5     -0.38      0.00
   -8  -11   11     -0.29      0.00
   -8  -12   13      0.57      0.00
   -9   -1    4      1.07      0.00
   -9   -6    6     -0.02      0.00
   -9   -9    9      0.30      0.00
  -10   -4    6     -0.33      0.00
  -10   -7    8      1.48      0.00
  -10   -8    9      1.85      0.00
  -10  -10   12      0.39      0.00
  -11   -9   12     -0.62      0.00
    7   -8   10      0.86      0.00
    6   -8    9     -1.04      0.00
    5   -8    8      1.11      0.00
    5  -10   11     -0.62      0.00
    5  -11   13     -0.46      0.00
    4   -5    4      0.56      0.00
    4   -7    6      0.20      0.00
    4  -10   10     -0.80      0.00
    4  -11   12     -0.37      0.00
    4  -12   14      0.20      0.00
    3  -11   11     -0.59      0.00
    3  -12   13     -0.41      0.00
    0   -6    3      2.30      0.00
    0   -8    5      0.14      0.00
    0  -11    9      0.60      0.00
    0  -12   11      0.75      0.00
    0  -13   13      0.07      0.00
   -2   -5    2      0.35      0.00
   -2  -10    7      0.05      0.00
   -3   -3    1     -7.38      0.00
   -3  -10    7      0.90      0.00
   -4  -10    7     -1.10      0.00
   -5   -7    4      0.59      0.00
   -5   -9    6      0.36      0.00
   -6  -12   11     -0.20      0.00
   -7   -9    7      0.59      0.00
   -8  -10    9     -0.27      0.00
  -10   -6    7      0.86      0.00
  -10   -9   10      1.40      0.00
    6  -10   12     -0.57      0.00
    6  -11   14      0.32      0.00
    4   -8    7      0.19      0.00
    3  -10    9     -0.56      0.00
    2  -11   10      0.09      0.00
    2  -12   12      0.28      0.00
    2  -13   14      0.19      0.00
    0   -3    1     21.48      0.00
    0   -9    6      0.17      0.00
   -1   -5    2     -6.59      0.00
   -1  -10    7      0.54      0.00
   -2  -12   10      0.39      0.00
   -2  -13   12      0.41      0.00
   -3  -12   10      0.43      0.00
   -3  -13   12      0.59      0.00
   -4  -12   10     -0.49      0.00
   -4  -13   12     -0.18      0.00
   -6  -11    9     -1.40      0.00
   -6  -13   13      0.33      0.00
   -7   -6    4     -0.06      0.00
   -8   -2    3      0.06      0.00
   -9   -2    4      0.87      0.00
   -9   -5    5     -0.30      0.00
   -9  -10   10     -0.27      0.00
    8   -8   11     -0.39      0.00
    7   -2    4      0.46      0.00
    7  -10   13      0.23      0.00
    5   -9    9      0.40      0.00
    1   -7    4     -3.11      0.00
   -1  -13   12      0.70      0.00
   -2  -11    8     -0.23      0.00
   -3  -11    8      0.62      0.00
   -4   -5    2      1.15      0.00
   -4  -11    8     -1.13      0.00
   -5  -12   10      0.01      0.00
   -5  -13   12      0.35      0.00
   -6   -9    6     -0.85      0.00
   -8   -5    4     -0.54      0.00
   -8  -11   10     -0.70      0.00
   -8  -12   12      0.34      0.00
  -10  -10   11      0.42      0.00
  -11   -7    9     -0.32      0.00
  -11   -8   10     -0.36      0.00
    6   -9   10     -0.74      0.00
    4   -9    8     -0.08      0.00
    3   -6    4     -1.50      0.00
    3   -7    5     -0.41      0.00
    2  -10    8     -0.49      0.00
    1   -8    5     -1.97      0.00
    0  -10    7     -0.03      0.00
   -1  -11    8      0.57      0.00
   -4   -3    1      1.65      0.00
   -5  -11    8     -0.15      0.00
   -6  -10    7     -0.99      0.00
   -6  -12   10     -0.66      0.00
   -6  -13   12      0.07      0.00
   -7   -1    2      0.77      0.00
   -8   -9    7      0.48      0.00
   -9   -7    6      0.16      0.00
   -9   -8    7      0.48      0.00
   -9   -9    8      0.52      0.00
   -9  -11   11     -0.46      0.00
  -10   -5    6      0.29      0.00
  -11   -6    8     -0.55      0.00
  -11   -9   11     -0.70      0.00
    7   -9   11      0.42      0.00
    5  -11   12     -0.42      0.00
    4   -4    3      1.60      0.00
    4  -11   11     -0.54      0.00
    4  -12   13      0.08      0.00
    3  -11   10     -0.65      0.00
    3  -12   12     -0.15      0.00
    2   -4    2     12.35      0.00
    2  -12   11      0.24      0.00
    1   -6    3     -4.47      0.00
    1   -9    6     -1.05      0.00
    0   -5    2      5.37      0.00
    0  -12   10      0.88      0.00
   -2   -8    4      0.19      0.00
   -2   -9    5      0.33      0.00
   -2  -13   11      0.35      0.00
   -3   -8    4      1.80      0.00
   -3  -13   11      0.70      0.00
   -4  -13   11     -0.38      0.00
   -5   -2    1     -2.31      0.00
   -8   -7    5      0.04      0.00
   -8  -10    8     -0.24      0.00
   -9   -3    4      0.25      0.00
   -9  -10    9     -0.05      0.00
  -10   -7    7      1.22      0.00
  -10   -8    8      1.54      0.00
  -10   -9    9      1.29      0.00
    7   -6    7      1.48      0.00
    6  -11   13      0.06      0.00
    3   -9    7      0.13      0.00
    2  -13   13      0.10      0.00
    0  -11    8      0.20      0.00
   -1   -8    4     -0.04      0.00
   -2  -10    6     -0.05      0.00
   -2  -12    9     -0.02      0.00
   -2  -14   13      0.06      0.00
   -3   -7    3      1.76      0.00
   -3  -10    6      1.07      0.00
   -3  -12    9      0.64      0.00
   -3  -14   13      0.46      0.00
   -4   -8    4     -0.80      0.00
   -4   -9    5     -0.82      0.00
   -4  -10    6     -0.83      0.00
   -4  -12    9     -0.76      0.00
   -4  -14   13     -0.45      0.00
   -5  -12    9      0.03      0.00
   -5  -13   11      0.39      0.00
   -6   -4    2      1.48      0.00
   -6  -11    8     -1.30      0.00
   -7   -5    3     -0.08      0.00
   -7   -8    5      0.24      0.00
   -7   -9    6      0.61      0.00
   -8   -3    3     -0.13      0.00
   -8  -12   11     -0.11      0.00
   -9  -12   12     -0.14      0.00
  -10  -10   10      0.37      0.00
    7   -7    8      1.42      0.00
    6   -7    7     -1.26      0.00
    6  -10   11     -0.56      0.00
    3   -5    3     -3.10      0.00
    2  -11    9     -0.15      0.00
   -1   -7    3     -1.37      0.00
   -1   -9    5      0.59      0.00
   -1  -12    9      0.45      0.00
   -1  -14   13      0.69      0.00
   -4   -7    3     -0.19      0.00
   -5   -8    4     -0.08      0.00
   -5  -10    6      0.18      0.00
   -6  -13   11     -0.27      0.00
   -7   -2    2      0.88      0.00
   -7   -7    4     -0.43      0.00
   -9   -6    5     -0.31      0.00
   -9  -11   10     -0.43      0.00
  -10   -3    5     -0.14      0.00
  -10   -6    6      0.79      0.00
  -11   -8    9     -0.57      0.00
  -11   -9   10     -0.74      0.00
    8   -7    9     -0.45      0.00
    7  -10   12      0.36      0.00
    6   -8    8     -0.71      0.00
    5   -8    7      1.09      0.00
    4  -12   12     -0.06      0.00
    3  -10    8     -0.51      0.00
    2   -9    6      0.30      0.00
    1   -3    1     -3.54      0.00
    0   -8    4     -0.15      0.00
    0  -13   11      0.68      0.00
   -1  -10    6      0.70      0.00
   -2  -11    7     -0.48      0.00
   -3  -11    7      0.83      0.00
   -3  -13   10      0.82      0.00
   -3  -14   12      0.64      0.00
   -4  -11    7     -0.98      0.00
   -4  -13   10     -0.49      0.00
   -4  -14   12     -0.60      0.00
   -5  -11    7     -0.10      0.00
   -6  -12    9     -0.95      0.00
   -8   -6    4     -0.29      0.00
   -8  -13   12      0.17      0.00
   -9   -4    4     -0.32      0.00
  -10  -11   11     -0.09      0.00
  -11   -7    8     -0.66      0.00
  -11  -10   11     -0.92      0.00
    7   -8    9      0.99      0.00
    5  -12   13     -0.10      0.00
    3  -12   11     -0.14      0.00
    3  -13   13      0.00      0.00
    2  -12   10      0.16      0.00
    2  -13   12      0.04      0.00
    1   -5    2     -5.21      0.00
    0   -9    5      0.15      0.00
    0  -10    6     -0.08      0.00
    0  -12    9      0.69      0.00
   -1   -4    1     -6.74      0.00
   -2   -6    2     -0.60      0.00
   -2  -13   10      0.20      0.00
   -2  -14   12      0.02      0.00
   -3   -6    2      1.04      0.00
   -5   -7    3      0.06      0.00
   -5  -14   12      0.45      0.00
   -6   -9    5     -0.41      0.00
   -8   -4    3     -0.11      0.00
   -8   -9    6      0.53      0.00
   -8  -12   10     -0.61      0.00
   -9   -8    6      0.53      0.00
   -9   -9    7      0.74      0.00
   -9  -10    8      0.22      0.00
   -9  -12   11     -0.19      0.00
  -10   -4    5      0.20      0.00
  -10   -9    8      1.00      0.00
    8   -4    6     -0.18      0.00
    8   -8   10     -0.42      0.00
    7   -4    5      0.92      0.00
    6  -11   12     -0.14      0.00
    5   -9    8      0.68      0.00
    5  -11   11     -0.49      0.00
    4   -7    5      0.95      0.00
    4   -8    6      0.67      0.00
    4  -11   10     -0.65      0.00
    3  -11    9     -0.79      0.00
    2  -10    7     -0.40      0.00
    0   -7    3      0.01      0.00
   -1  -13   10      0.56      0.00
   -1  -14   12      0.76      0.00
   -2  -12    8     -0.39      0.00
   -4   -6    2      0.58      0.00
   -4  -12    8     -0.83      0.00
   -6  -11    7     -1.01      0.00
   -6  -13   10     -0.51      0.00
   -7   -3    2      0.60      0.00
   -8   -8    5      0.48      0.00
   -8  -10    7     -0.14      0.00
   -8  -11    8     -1.09      0.00
   -9  -11    9     -0.34      0.00
  -10   -8    7      1.09      0.00
  -10  -10    9      0.24      0.00
  -11   -6    7     -0.89      0.00
    7   -9   10      0.57      0.00
    4   -6    4      1.30      0.00
    1   -8    4     -1.92      0.00
    0  -11    7     -0.16      0.00
   -1  -12    8      0.56      0.00
   -3   -9    4      1.30      0.00
   -3  -14   11      0.77      0.00
   -4   -4    1      0.77      0.00
   -4  -14   11     -0.63      0.00
   -6   -5    2      0.78      0.00
   -8  -13   11     -0.01      0.00
   -9   -5    4     -0.69      0.00
   -9   -7    5      0.01      0.00
  -10   -7    6      0.87      0.00
  -10  -11   10     -0.30      0.00
  -11   -8    8     -0.72      0.00
  -11   -9    9     -0.70      0.00
  -11  -10   10     -0.84      0.00
    6  -10   10     -0.28      0.00
    5  -10    9     -0.41      0.00
    4  -10    8     -0.45      0.00
    3   -9    6     -0.29      0.00
    3  -13   12      0.13      0.00
    2  -11    8     -0.40      0.00
    0  -13   10      0.79      0.00
   -2  -10    5      0.10      0.00
   -2  -13    9     -0.01      0.00
   -2  -14   11      0.00      0.00
   -3   -8    3      1.59      0.00
   -3  -10    5      0.99      0.00
   -3  -11    6      0.79      0.00
   -3  -13    9      0.87      0.00
   -4   -9    4     -0.50      0.00
   -4  -10    5     -0.36      0.00
   -4  -11    6     -0.59      0.00
   -4  -13    9     -0.47      0.00
   -5   -6    2      0.81      0.00
   -7   -8    4     -0.37      0.00
   -8   -7    4      0.22      0.00
   -8  -12    9     -0.93      0.00
   -9  -12   10     -0.14      0.00
  -10   -5    5      0.49      0.00
    5  -12   12     -0.01      0.00
    4  -12   11     -0.21      0.00
    3   -7    4     -1.20      0.00
    3  -12   10     -0.38      0.00
    2  -13   11      0.04      0.00
    1   -7    3     -2.92      0.00
    1  -14   12      0.69      0.00
    0   -6    2      1.16      0.00
   -1   -9    4      0.70      0.00
   -1  -10    5      0.67      0.00
    2    1    0     22.86      0.00
   -2  -11    6     -0.38      0.00
   -4   -8    3     -0.66      0.00
   -5  -11    6     -0.21      0.00
   -6  -13    9     -0.58      0.00
   -6  -14   11     -0.58      0.00
   -7   -4    2      0.11      0.00
   -8   -5    3     -0.17      0.00
   -9  -10    7      0.47      0.00
  -11   -7    7     -0.95      0.00
    7  -10   11      0.48      0.00
    3  -10    7     -0.56      0.00
    2  -12    9      0.01      0.00
    1  -13   10      0.22      0.00
   -1   -8    3      0.27      0.00
   -1  -11    6      0.68      0.00
   -1  -13    9      0.46      0.00
   -2   -5    1     -1.82      0.00
   -2  -12    7     -0.56      0.00
   -3   -5    1     -0.43      0.00
   -3  -12    7      0.71      0.00
   -4  -14   10     -0.48      0.00
   -5   -8    3     -0.54      0.00
   -5  -12    7     -0.35      0.00
   -6  -11    6     -0.66      0.00
   -7  -14   11     -0.17      0.00
   -8  -10    6      0.07      0.00
   -8  -13   10     -0.15      0.00
   -9   -6    4     -0.63      0.00
   -9   -9    6      0.81      0.00
   -9  -11    8     -0.18      0.00
  -10   -9    7      0.62      0.00
  -10  -10    8      0.07      0.00
  -10  -11    9     -0.44      0.00
    6  -11   11     -0.19      0.00
    5  -11   10     -0.65      0.00
    4   -5    3      1.92      0.00
    4  -11    9     -0.72      0.00
    3  -11    8     -0.90      0.00
    2   -9    5      0.58      0.00
    0   -9    4     -0.01      0.00
   -2   -7    2     -0.64      0.00
   -2  -14   10      0.02      0.00
   -3   -7    2      1.90      0.00
   -3  -14   10      0.80      0.00
   -5  -14   10      0.23      0.00
   -6   -9    4     -0.01      0.00
   -6  -12    7     -0.90      0.00
   -7  -13    9     -0.41      0.00
   -8   -9    5      0.68      0.00
   -8  -11    7     -0.92      0.00
   -9   -8    5      0.40      0.00
   -9  -12    9     -0.07      0.00
  -10   -6    5      0.60      0.00
  -10   -8    6      0.62      0.00
  -10  -12   10     -0.22      0.00
  -11   -9    8     -0.53      0.00
  -11  -10    9     -0.59      0.00
  -11  -11   10     -0.46      0.00
    7   -7    7      1.06      0.00
    6   -7    6     -0.92      0.00
    6   -8    7     -0.36      0.00
    3   -6    3     -2.30      0.00
    3  -13   11      0.04      0.00
    2   -3    1     19.48      0.00
    2  -10    6     -0.17      0.00
    1   -4    1     -3.75      0.00
    1   -6    2     -3.75      0.00
    0  -11    6     -0.28      0.00
   -1   -5    1     -4.32      0.00
   -1  -12    7      0.59      0.00
   -1  -14   10      0.52      0.00
   -2  -13    8     -0.21      0.00
   -4   -5    1      0.56      0.00
   -5  -13    8     -0.09      0.00
   -6   -8    3     -0.27      0.00
   -6  -14   10     -0.51      0.00
   -7   -5    2     -0.75      0.00
   -8   -6    3     -0.08      0.00
   -8   -8    4      0.73      0.00
  -11   -8    7     -0.75      0.00
    7  -11   12      0.50      0.00
    5   -7    5      0.06      0.00
    5   -9    7      0.70      0.00
    4  -12   10     -0.39      0.00
    2  -13   10      0.08      0.00
    1  -14   11      0.67      0.00
    0   -8    3     -0.62      0.00
   -1   -7    2     -0.58      0.00
   -3  -10    4      0.69      0.00
   -4  -10    4      0.14      0.00
   -4  -11    5     -0.12      0.00
   -5   -7    2     -0.32      0.00
   -6   -2    1      2.31      0.00
   -6  -13    8     -0.52      0.00
   -7  -12    7     -1.02      0.00
   -7  -14   10     -0.29      0.00
   -8  -13    9     -0.19      0.00
   -9  -13   10      0.22      0.00
  -11   -6    6     -1.17      0.00
    7   -9    9      0.72      0.00
    6   -6    5     -0.90      0.00
    6  -10    9      0.08      0.00
    5  -10    8     -0.25      0.00
    4   -9    6      0.65      0.00
    3  -12    9     -0.72      0.00
    1  -13    9     -0.04      0.00
    0   -5    1      3.27      0.00
    0  -12    7     -0.08      0.00
    1    2    0     -5.94      0.00
   -1  -13    8      0.39      0.00
   -2  -10    4      0.39      0.00
   -2  -11    5      0.01      0.00
   -3   -9    3      0.96      0.00
   -3  -11    5      0.48      0.00
   -3  -12    6      0.34      0.00
   -3  -14    9      0.69      0.00
   -4   -9    3     -0.13      0.00
   -4  -12    6     -0.52      0.00
   -4  -14    9     -0.20      0.00
   -5  -10    4     -0.28      0.00
   -5  -11    5     -0.46      0.00
   -5  -14    9      0.00      0.00
   -6   -3    1      2.26      0.00
   -7  -13    8     -0.59      0.00
   -9   -7    4     -0.22      0.00
   -9  -10    6      0.59      0.00
   -9  -11    7     -0.02      0.00
  -10   -7    5      0.51      0.00
  -10  -10    7     -0.04      0.00
  -10  -11    8     -0.47      0.00
    8   -3    5     -0.37      0.00
    4  -10    7     -0.17      0.00
    2  -12    8     -0.18      0.00
    0   -7    2     -0.82      0.00
   -2   -9    3      0.20      0.00
   -2  -12    6     -0.44      0.00
   -2  -14    9      0.07      0.00
    3    1    0    -11.89      0.00
   -3   -6    1      1.72      0.00
   -5   -5    1      1.41      0.00
   -6   -1    1      2.01      0.00
   -6  -11    5     -0.34      0.00
   -6  -14    9     -0.31      0.00
   -7   -8    3     -0.92      0.00
   -8  -10    5      0.37      0.00
   -8  -11    6     -0.56      0.00
   -8  -12    7     -0.80      0.00
   -9   -9    5      0.65      0.00
   -9  -12    8     -0.01      0.00
  -10   -9    6      0.29      0.00
  -10  -12    9     -0.27      0.00
  -11   -7    6     -1.06      0.00
  -11  -10    8     -0.20      0.00
  -11  -11    9     -0.14      0.00
    7   -3    4      0.51      0.00
    7  -10   10      0.58      0.00
    5  -11    9     -0.78      0.00
    4  -11    8     -0.75      0.00
    4  -13   11     -0.11      0.00
    3   -9    5     -0.70      0.00
    3  -13   10     -0.26      0.00
    2  -14   11      0.13      0.00
    1   -8    3     -1.78      0.00
    1  -12    7     -0.13      0.00
   -1   -9    3      0.66      0.00
   -1  -10    4      0.52      0.00
   -1  -11    5      0.46      0.00
   -1  -14    9      0.41      0.00
   -2   -6    1     -1.82      0.00
    3    2    0     -8.88      0.00
   -3  -13    7      0.38      0.00
   -4   -6    1      0.32      0.00
   -4  -13    7     -0.35      0.00
   -4  -15   10     -0.29      0.00
   -5  -13    7     -0.44      0.00
   -6   -4    1      1.91      0.00
   -6  -10    4      0.16      0.00
   -6  -12    6     -0.72      0.00
   -7  -14    9     -0.34      0.00
   -8   -7    3      0.44      0.00
   -9   -3    3     -0.37      0.00
   -9   -4    3     -0.71      0.00
   -9  -13    9      0.35      0.00
  -10   -4    4      0.71      0.00
  -11   -9    7     -0.24      0.00
    6  -11   10     -0.14      0.00
    3   -8    4     -1.09      0.00
    3  -11    7     -0.92      0.00
    2  -13    9      0.10      0.00
    1  -14   10      0.40      0.00
   -1   -6    1     -1.68      0.00
   -1  -12    6      0.46      0.00
   -2   -8    2     -0.43      0.00
   -2  -13    7     -0.33      0.00
   -2  -15   10     -0.16      0.00
   -3  -15   10      0.43      0.00
   -4   -8    2     -0.47      0.00
   -4  -14    8      0.02      0.00
   -5  -14    8     -0.23      0.00
   -6   -9    3      0.20      0.00
   -6  -13    7     -0.45      0.00
   -7  -12    6     -1.04      0.00
   -8   -9    4      0.90      0.00
   -9   -5    3     -0.94      0.00
   -9   -8    4      0.14      0.00
  -10   -3    4      0.49      0.00
  -10   -5    4      0.56      0.00
  -10   -8    5      0.26      0.00
    8   -5    6      0.00      0.00
    7  -11   11      0.61      0.00
    4  -12    9     -0.61      0.00
    2   -9    4      0.54      0.00
    2  -10    5      0.06      0.00
    1  -13    8     -0.22      0.00
    0  -10    4      0.04      0.00
    0  -11    5     -0.13      0.00
   -1  -13    7      0.32      0.00
    3    3    0     -4.95      0.00
   -5   -8    2     -0.79      0.00
   -6  -14    8     -0.14      0.00
   -7  -13    7     -0.68      0.00
   -8   -3    2      0.50      0.00
   -8   -4    2      0.48      0.00
   -9   -2    3      0.21      0.00
   -9  -11    6      0.06      0.00
   -9  -12    7     -0.03      0.00
  -10  -10    6     -0.01      0.00
  -10  -11    7     -0.34      0.00
  -10  -12    8     -0.21      0.00
  -11   -8    6     -0.60      0.00
  -12   -9    8     -0.39      0.00
    4   -6    3      2.05      0.00
    3   -7    3     -1.61      0.00
    2   -4    1     12.44      0.00
    2  -11    6     -0.45      0.00
    2  -14   10      0.22      0.00
    1   -5    1     -3.33      0.00
    1   -7    2     -2.42      0.00
    0    2    0     33.35      0.00
    0   -9    3     -0.30      0.00
    0  -12    6     -0.15      0.00
   -1   -8    2      0.50      0.00
   -1  -15   10      0.24      0.00
   -3  -11    4      0.04      0.00
   -4  -10    3      0.46      0.00
   -4  -11    4      0.25      0.00
   -4  -12    5     -0.30      0.00
   -5  -11    4     -0.72      0.00
   -5  -12    5     -0.94      0.00
   -6   -5    1      1.08      0.00
   -7   -7    2     -1.69      0.00
   -7  -14    8     -0.32      0.00
   -8   -5    2      0.20      0.00
   -8   -8    3      0.94      0.00
   -9   -6    3     -0.83      0.00
   -9  -10    5      0.49      0.00
   -9  -13    8      0.36      0.00
  -10   -6    4      0.35      0.00
  -10  -13    9      0.15      0.00
  -11  -10    7      0.22      0.00
  -11  -11    8      0.18      0.00
    6   -9    7      0.50      0.00
    5   -9    6      0.44      0.00
    4  -13   10     -0.28      0.00
    1  -14    9      0.04      0.00
    0   -6    1     -0.47      0.00
   -1  -14    8      0.36      0.00
   -2  -11    4      0.46      0.00
   -2  -12    5     -0.11      0.00
   -3   -7    1      1.97      0.00
   -3  -10    3      0.34      0.00
   -3  -13    6     -0.13      0.00
   -3  -15    9      0.27      0.00
   -4  -13    6     -0.38      0.00
   -5  -10    3     -0.61      0.00
   -5  -13    6     -0.72      0.00
   -5  -15    9     -0.26      0.00
   -6   -8    2     -0.14      0.00
   -6  -11    4     -0.10      0.00
   -6  -12    5     -0.53      0.00
   -6  -15    9     -0.03      0.00
   -8   -2    2      0.51      0.00
   -8  -11    5     -0.09      0.00
   -8  -12    6     -0.52      0.00
  -10   -9    5      0.11      0.00
  -11   -6    5     -1.23      0.00
    7   -8    7      0.85      0.00
    7   -9    8      0.84      0.00
    6   -3    3     -1.52      0.00
    6   -8    6     -0.03      0.00
    6  -10    8      0.35      0.00
    5   -8    5      0.13      0.00
    5  -10    7     -0.11      0.00
    4  -10    6      0.18      0.00
    3  -13    9     -0.60      0.00
    2  -13    8      0.08      0.00
    1  -12    6     -0.16      0.00
    0   -8    2     -1.15      0.00
   -2   -7    1     -1.14      0.00
   -2  -10    3      0.63      0.00
   -2  -13    6     -0.35      0.00
    3    4    0     -1.78      0.00
   -3   -9    2      0.66      0.00
   -3  -14    7      0.16      0.00
    4    3    0      0.29      0.00
   -4   -7    1     -0.24      0.00
   -4   -9    2      0.12      0.00
   -4  -14    7      0.08      0.00
   -5  -14    7     -0.38      0.00
   -6  -10    3      0.25      0.00
   -6  -13    6     -0.46      0.00
   -8   -6    2      0.09      0.00
   -8  -10    4      0.71      0.00
   -9   -7    3     -0.38      0.00
   -9   -9    4      0.31      0.00
  -11   -9    6      0.10      0.00
  -12  -10    8     -0.65      0.00
    7   -7    6      0.55      0.00
    7  -10    9      0.66      0.00
    6  -11    9     -0.07      0.00
    5   -2    2     -4.45      0.00
    5  -11    8     -0.77      0.00
    4  -11    7     -0.69      0.00
    0    3    0     17.82      0.00
    1    4    0     -3.04      0.00
   -1  -10    3      0.41      0.00
   -1  -11    4      0.23      0.00
   -1  -12    5      0.23      0.00
   -1  -15    9      0.32      0.00
   -2   -9    2      0.17      0.00
   -2  -14    7      0.06      0.00
   -5   -7    1     -0.41      0.00
   -5   -9    2     -0.75      0.00
   -6  -14    7     -0.15      0.00
   -7  -11    4     -0.43      0.00
   -7  -12    5     -0.86      0.00
   -7  -13    6     -0.63      0.00
   -9  -12    6     -0.14      0.00
  -10  -11    6     -0.08      0.00
  -10  -12    7     -0.08      0.00
  -10  -13    8      0.14      0.00
  -11   -7    5     -0.91      0.00
  -11  -11    7      0.37      0.00
  -11  -12    8      0.35      0.00
  -12   -9    7     -0.52      0.00
    6   -7    5     -0.42      0.00
    5  -12    9     -0.55      0.00
    4   -8    4      1.31      0.00
    3   -9    4     -0.91      0.00
    3  -10    5     -0.82      0.00
    3  -11    6     -0.89      0.00
    2  -14    9      0.32      0.00
    1  -13    7     -0.27      0.00
   -1   -7    1      0.19      0.00
   -1  -13    6      0.19      0.00
   -3  -15    8      0.12      0.00
   -4  -15    8      0.23      0.00
   -5  -15    8     -0.40      0.00
   -6  -15    8      0.00      0.00
   -7   -4    1     -0.45      0.00
   -7   -8    2     -1.09      0.00
   -7  -14    7     -0.23      0.00
   -8   -9    3      1.06      0.00
   -9  -11    5     -0.02      0.00
   -9  -13    7      0.24      0.00
  -10   -8    4      0.03      0.00
  -10  -10    5      0.16      0.00
  -11   -8    5     -0.33      0.00
    6  -12   10     -0.02      0.00
    5   -7    4     -0.43      0.00
    3   -6    2     -2.52      0.00
    3  -12    7     -0.89      0.00
    2  -11    5     -0.26      0.00
    1   -6    1     -2.47      0.00
    0  -11    4      0.15      0.00
    0  -15    9      0.26      0.00
   -1   -9    2      0.61      0.00
   -1  -14    7      0.34      0.00
    2    5    0     -3.69      0.00
   -2  -15    8      0.14      0.00
   -3  -12    4     -0.63      0.00
   -4  -11    3      0.39      0.00
   -5  -12    4     -0.96      0.00
   -5  -13    5     -0.82      0.00
   -6   -9    2      0.15      0.00
   -7   -3    1      0.06      0.00
   -7   -5    1     -1.26      0.00
   -7  -15    8     -0.21      0.00
   -8   -7    2      0.52      0.00
   -9   -8    3     -0.09      0.00
   -9  -14    8      0.40      0.00
  -11  -10    6      0.53      0.00
  -12  -11    8     -0.59      0.00
    2  -12    6     -0.21      0.00
    1   -8    2     -1.61      0.00
    1  -14    8     -0.23      0.00
    0   -7    1     -1.74      0.00
    0  -10    3      0.05      0.00
   -3   -8    1      1.14      0.00
   -3  -11    3     -0.30      0.00
   -3  -13    5     -0.61      0.00
    4    5    0      0.21      0.00
   -4   -8    1     -0.33      0.00
   -4  -14    6     -0.04      0.00
   -5  -11    3     -0.81      0.00
   -5  -14    6     -0.41      0.00
   -6  -12    4     -0.34      0.00
   -6  -13    5     -0.51      0.00
   -8  -11    4      0.35      0.00
  -12  -10    7     -0.70      0.00
    7   -4    4      0.52      0.00
    4   -7    3      1.78      0.00
    3   -8    3     -1.19      0.00
    2   -9    3      0.14      0.00
    0    4    0      7.09      0.00
    1    5    0     -1.90      0.00
   -1  -15    8      0.42      0.00
   -2   -8    1     -0.60      0.00
   -2  -11    3      0.72      0.00
   -3  -10    2      0.11      0.00
   -3  -14    6     -0.12      0.00
   -4  -10    2      0.48      0.00
   -4  -15    7      0.27      0.00
   -5   -8    1     -0.76      0.00
   -5  -10    2     -0.77      0.00
   -5  -15    7     -0.37      0.00
   -6  -11    3      0.08      0.00
   -6  -14    6     -0.37      0.00
   -7  -12    4     -0.53      0.00
   -7  -13    5     -0.45      0.00
   -8   -8    2      0.95      0.00
   -9  -13    6      0.04      0.00
  -10   -9    4      0.06      0.00
  -10  -12    6      0.08      0.00
  -10  -13    7      0.13      0.00
  -11   -9    5      0.33      0.00
  -11  -12    7      0.21      0.00
    5  -10    6     -0.04      0.00
    4   -5    2      2.91      0.00
    3  -14    9     -0.27      0.00
    1  -12    5     -0.25      0.00
    0   -9    2     -0.58      0.00
   -1   -8    1      0.67      0.00
   -1  -12    4      0.06      0.00
   -1  -13    5      0.01      0.00
    2    6    0     -2.64      0.00
   -2  -10    2      0.72      0.00
   -2  -14    6     -0.04      0.00
    3    6    0      2.12      0.00
   -3  -15    7      0.06      0.00
    4    6    0      0.22      0.00
   -6  -15    7     -0.22      0.00
   -7  -11    3     -0.11      0.00
   -7  -14    6     -0.09      0.00
   -9   -9    3      0.00      0.00
   -9  -14    7      0.34      0.00
  -10   -5    3      0.50      0.00
  -10   -6    3      0.14      0.00
  -10  -11    5      0.24      0.00
  -11  -11    6      0.37      0.00
  -12   -9    6     -0.59      0.00
    6   -9    6      0.64      0.00
    6  -10    7      0.49      0.00
    6  -11    8     -0.04      0.00
    5  -11    7     -0.62      0.00
    4  -10    5      0.49      0.00
    4  -11    6     -0.51      0.00
    2  -14    8      0.38      0.00
   -1    2    0      0.08      0.00
    1  -13    6     -0.23      0.00
    0  -15    8      0.50      0.00
   -1  -11    3      0.18      0.00
   -1  -14    6      0.27      0.00
   -2  -15    7      0.20      0.00
   -6   -8    1     -0.34      0.00
   -6  -10    2      0.18      0.00
   -7   -2    1      0.38      0.00
   -7   -7    1     -1.67      0.00
   -7  -15    7     -0.05      0.00
   -9   -5    2     -1.00      0.00
   -9  -11    4     -0.22      0.00
  -10   -4    3      1.00      0.00
  -10   -7    3      0.05      0.00
  -11   -6    4     -0.95      0.00
  -11   -7    4     -0.53      0.00
  -11  -10    5      0.59      0.00
  -12  -11    7     -0.59      0.00
    7   -9    7      0.81      0.00
    6  -12    9     -0.11      0.00
    5   -3    2     -4.03      0.00
    5   -6    3     -1.21      0.00
    5  -12    8     -0.68      0.00
    4   -9    4      1.08      0.00
    4  -12    7     -0.95      0.00
    3   -4    1     -3.86      0.00
    3  -11    5     -0.85      0.00
    3  -12    6     -0.71      0.00
    2   -8    2      0.01      0.00
   -1    3    0     -0.22      0.00
    1  -14    7     -0.31      0.00
    0    5    0      0.64      0.00
    1    6    0     -0.34      0.00
   -1  -10    2      0.45      0.00
   -3   -9    1      0.53      0.00
   -3  -13    4     -0.84      0.00
   -4   -9    1      0.10      0.00
   -4  -12    3     -0.08      0.00
   -4  -13    4     -0.46      0.00
   -4  -14    5     -0.24      0.00
    5    6    0      0.50      0.00
   -5  -12    3     -0.67      0.00
   -5  -13    4     -0.65      0.00
   -5  -14    5     -0.32      0.00
   -6  -13    4     -0.51      0.00
   -8   -9    2      1.05      0.00
   -9   -4    2     -0.92      0.00
   -9   -7    2     -0.38      0.00
  -10  -13    6      0.11      0.00
  -11  -13    7     -0.01      0.00
    7   -8    6      0.54      0.00
    6   -8    5      0.26      0.00
    5  -13    9     -0.34      0.00
    3  -10    4     -0.83      0.00
    3  -13    7     -0.66      0.00
    0   -8    1     -1.57      0.00
    0  -11    3      0.36      0.00
   -2   -9    1      0.15      0.00
    3    7    0      1.88      0.00
   -3  -12    3     -0.73      0.00
   -3  -14    5     -0.31      0.00
    4    7    0     -0.18      0.00
   -4  -11    2      0.27      0.00
   -4  -15    6      0.11      0.00
    5    2    0     -1.66      0.00
   -5  -11    2     -0.64      0.00
   -5  -15    6     -0.23      0.00
   -6  -12    3     -0.13      0.00
   -6  -14    5     -0.62      0.00
   -6  -15    6     -0.58      0.00
   -8  -11    3      0.66      0.00
   -9  -10    3     -0.05      0.00
   -9  -13    5     -0.21      0.00
   -9  -14    6      0.25      0.00
  -10   -8    3     -0.07      0.00
  -10  -12    5      0.22      0.00
  -11   -8    4     -0.09      0.00
  -11  -12    6     -0.03      0.00
  -12  -10    6     -0.59      0.00
    2  -11    4     -0.12      0.00
    2  -12    5      0.01      0.00
    2    7    0     -1.38      0.00
   -2  -12    3      0.25      0.00
   -2  -13    4     -0.31      0.00
   -3  -11    2     -0.36      0.00
    5    7    0     -0.24      0.00
    6    4    0      2.15      0.00
   -6   -9    1     -0.17      0.00
   -6  -11    2      0.19      0.00
   -7  -12    3     -0.12      0.00
   -7  -13    4     -0.20      0.00
   -7  -14    5      0.08      0.00
   -7  -15    6      0.14      0.00
   -8   -5    1      0.43      0.00
   -8   -6    1      0.15      0.00
   -9   -8    2     -0.14      0.00
   -9  -12    4     -0.62      0.00
  -10  -11    4      0.52      0.00
  -12   -8    5     -0.65      0.00
    4   -6    2      2.38      0.00
    4   -8    3      1.33      0.00
    3   -9    3     -0.84      0.00
    3  -14    8     -0.42      0.00
    2  -10    3     -0.17      0.00
    2  -14    7      0.41      0.00
    0  -10    2      0.03      0.00
    0  -15    7      0.77      0.00
   -1   -9    1      0.64      0.00
   -2  -11    2      0.65      0.00
   -2  -15    6      0.16      0.00
   -8   -4    1      0.88      0.00
   -8   -7    1      0.39      0.00
   -8  -10    2      1.05      0.00
   -9   -3    2     -0.84      0.00
  -10   -3    3      1.01      0.00
  -10   -9    3      0.08      0.00
  -12  -11    6     -0.39      0.00
    3   -5    1     -3.03      0.00
    1  -11    3     -0.59      0.00
    1  -12    4     -0.33      0.00
    1  -13    5     -0.20      0.00
    1  -14    6     -0.22      0.00
    0    6    0     -2.15      0.00
    1    7    0      0.71      0.00
   -1  -12    3      0.10      0.00
   -1  -14    5      0.13      0.00
    3    8    0      1.02      0.00
   -3  -10    1      0.12      0.00
    4    8    0     -0.33      0.00
   -4  -10    1      0.22      0.00
   -5  -10    1     -0.67      0.00
   -7  -11    2      0.30      0.00
   -8  -15    6     -0.59      0.00
   -9  -11    3     -0.43      0.00
  -10  -13    5      0.10      0.00
  -10  -14    6     -0.08      0.00
  -11  -13    6     -0.12      0.00
    7   -5    4      0.22      0.00
    6   -7    4      0.08      0.00
    5  -11    6     -0.39      0.00
    5  -12    7     -0.65      0.00
    4  -12    6     -0.87      0.00
   -1    5    0     -0.85      0.00
   -1  -11    2      0.37      0.00
    2    8    0     -0.63      0.00
   -2  -10    1      0.63      0.00
   -3  -14    4     -0.32      0.00
   -4  -13    3     -0.49      0.00
   -4  -14    4     -0.42      0.00
   -4  -15    5     -0.11      0.00
    5    8    0     -0.51      0.00
   -5  -13    3     -0.23      0.00
   -5  -15    5     -0.07      0.00
    6    3    0      2.54      0.00
   -6  -10    1     -0.01      0.00
   -6  -13    3     -0.38      0.00
   -6  -14    4     -0.69      0.00
   -6  -15    5     -0.83      0.00
   -9  -14    5      0.13      0.00
  -10  -10    3      0.56      0.00
  -10  -12    4      0.30      0.00
  -11  -12    5     -0.27      0.00
  -12  -10    5     -0.31      0.00
    8   -5    5      0.26      0.00
    6  -10    6      0.60      0.00
    6  -12    8     -0.24      0.00
    5   -7    3     -0.75      0.00
    5  -10    5      0.02      0.00
    5  -13    8     -0.47      0.00
    4  -10    4      0.65      0.00
    4  -13    7     -0.73      0.00
    3   -8    2     -1.05      0.00
    3  -11    4     -0.79      0.00
    3  -12    5     -0.56      0.00
    2   -9    2     -0.47      0.00
    1  -15    7     -0.10      0.00
    0  -14    5      0.70      0.00
   -3  -12    2     -0.42      0.00
   -3  -15    5      0.21      0.00
   -4  -12    2     -0.14      0.00
   -4  -16    6      0.04      0.00
   -5  -12    2     -0.14      0.00
   -6  -12    2      0.09      0.00
   -7  -13    3      0.06      0.00
   -7  -14    4      0.25      0.00
   -7  -15    5      0.32      0.00
   -9  -10    2     -0.17      0.00
   -9  -13    4     -0.47      0.00
  -12  -12    6     -0.03      0.00
    6   -9    5      0.72      0.00
    3  -14    7     -0.38      0.00
    2  -12    4      0.25      0.00
    0  -15    6      0.96      0.00
    1    8    0      0.77      0.00
   -1  -10    1      0.67      0.00
   -2  -13    3     -0.49      0.00
   -2  -14    4     -0.47      0.00
   -2  -15    5     -0.01      0.00
   -3  -16    6      0.12      0.00
    4    9    0     -0.18      0.00
   -4  -11    1     -0.01      0.00
   -5  -11    1     -0.24      0.00
    6    8    0     -0.81      0.00
    7    5    0     -1.50      0.00
   -7  -12    2      0.26      0.00
   -8   -3    1      1.00      0.00
   -8   -9    1      0.83      0.00
   -8  -15    5     -0.77      0.00
   -9  -12    3     -0.86      0.00
  -10   -6    2      0.04      0.00
  -10   -7    2     -0.01      0.00
  -10  -11    3      0.64      0.00
  -11   -6    3     -0.42      0.00
  -11   -7    3     -0.12      0.00
  -12  -11    5      0.01      0.00
    7   -9    6      0.59      0.00
    5   -9    4     -0.08      0.00
    3   -6    1     -2.09      0.00
    2  -14    6      0.44      0.00
   -2  -12    2      0.00      0.00
   -3  -11    1     -0.11      0.00
    5    9    0     -0.53      0.00
   -6  -11    1      0.25      0.00
    7    7    0     -1.23      0.00
  -10   -8    2     -0.10      0.00
  -10  -14    5     -0.10      0.00
  -11   -9    3      0.10      0.00
  -11  -13    5     -0.12      0.00
  -12   -8    4     -0.70      0.00
    4   -7    2      1.78      0.00
    4   -9    3      0.99      0.00
   -2    3    0     18.52      0.00
    1  -12    3     -0.28      0.00
    1  -13    4     -0.17      0.00
    1  -14    5     -0.09      0.00
   -1  -13    3     -0.03      0.00
    2    4    1     -4.57      0.00
    2    5    1     -4.64      0.00
   -2  -11    1      0.32      0.00
    3    4    1     -0.34      0.00
    3    5    1      1.38      0.00
    4    5    1      0.18      0.00
   -4  -14    3     -0.53      0.00
   -4  -15    4     -0.25      0.00
   -5  -14    3      0.16      0.00
   -5  -15    4      0.09      0.00
    6    9    0     -0.65      0.00
   -6  -14    3     -0.43      0.00
   -6  -15    4     -0.73      0.00
    7    4    0     -0.89      0.00
   -8  -10    1      0.93      0.00
   -9   -6    1     -0.67      0.00
   -9   -8    1     -0.02      0.00
   -9  -11    2     -0.51      0.00
   -9  -14    4     -0.05      0.00
   -9  -15    5      0.28      0.00
  -10   -5    2      0.38      0.00
  -10   -9    2      0.10      0.00
  -10  -13    4      0.09      0.00
  -11  -12    4     -0.41      0.00
  -12   -9    4     -0.40      0.00
   -2    4    0     11.06      0.00
    2  -10    2     -0.53      0.00
    1  -15    6      0.07      0.00
    0    8    0     -1.74      0.00
    0  -10    1      0.07      0.00
   -1  -12    2      0.40      0.00
    3    6    1      2.08      0.00
   -3  -14    3     -0.15      0.00
   -3  -15    4      0.29      0.00
    4    4    1     -0.43      0.00
    4    6    1      0.30      0.00
   -4  -13    2     -0.52      0.00
   -4  -16    5     -0.14      0.00
   -5  -13    2      0.30      0.00
   -5  -16    5     -0.11      0.00
   -6  -13    2     -0.07      0.00
   -6  -16    5     -0.73      0.00
   -7  -11    1      0.73      0.00
   -7  -14    3      0.38      0.00
   -7  -15    4      0.41      0.00
  -10  -12    3      0.25      0.00
  -11  -10    3      0.10      0.00
  -12  -12    5      0.31      0.00
    1  -11    2     -0.35      0.00
    0  -14    4      0.63      0.00
    1    4    1      0.25      0.00
    1    9    0      0.76      0.00
    2    3    1     -0.80      0.00
    2    6    1     -2.79      0.00
    3    7    1      1.62      0.00
    3   10    0      0.31      0.00
   -3  -13    2     -0.14      0.00
   -3  -16    5      0.29      0.00
    4    7    1     -0.09      0.00
   -4  -12    1     -0.25      0.00
    5   10    0     -0.37      0.00
   -5  -12    1      0.44      0.00
   -7  -13    2      0.26      0.00
   -8  -15    4     -0.69      0.00
   -9   -9    1     -0.04      0.00
  -10  -10    2      0.57      0.00
   -8   10    5     -0.17      0.00
   -7    6    1     -1.00      0.00
   -7    6    2     -0.66      0.00
   -7    6    3     -0.30      0.00
   -7    6    4     -0.07      0.00
   -7    7    8      0.23      0.00
   -7    8   10      0.10      0.00
   -4    2    7     -0.96      0.00
   -4    3   12      0.96      0.00
   -4    4   15      0.43      0.00
   -3    5   19     -0.37      0.00
   -2    2   15      0.02      0.00
   -1    1   14     -0.93      0.00
   -1    5   23      0.12      0.00
    2    1   19      0.22      0.00
   -6    6   11      0.16      0.00
   -6    7   13      0.53      0.00
   -6    8   14      0.62      0.00
   -5    3    1     -3.71      0.00
    5   -4    4     -1.52      0.00
   -5    6   15     -0.20      0.00
   -4    2    6     -1.17      0.00
   -4    6   18     -1.22      0.00
   -4    7   19     -0.88      0.00
   -3    4   17     -0.33      0.00
   -2    5   21     -0.14      0.00
   -2    6   22      0.10      0.00
   -1    0    4     11.72      0.00
   -1    0    5     13.71      0.00
   -1    0    6     13.31      0.00
   -1    2   17     -0.01      0.00
   -1    4   21      0.29      0.00
    1    4   24      0.24      0.00
    2    4   25     -0.24      0.00
   -7    7    7      0.15      0.00
   -7    8    9      0.26      0.00
   -7    9   10      0.28      0.00
   -6    5    8     -0.57      0.00
   -5    3    2     -2.65      0.00
   -5    4   10     -1.05      0.00
   -5    5   13     -1.42      0.00
   -5    7   16      0.19      0.00
   -4    2    2      5.02      0.00
   -4    2    3      2.85      0.00
   -4    2    4      0.74      0.00
   -4    2    5     -0.67      0.00
   -4    4   14      0.59      0.00
   -3    6   20     -0.36      0.00
   -2    3   17     -0.36      0.00
   -2    4   19     -1.11      0.00
   -1    3   19      0.21      0.00
    1    2   20      0.67      0.00
    1    3   22      0.52      0.00
    6    2   24      0.17      0.00
   -7    7    6      0.07      0.00
   -7    8    8      0.35      0.00
   -6    5    7     -0.53      0.00
   -6    6   10      0.03      0.00
   -6    7   12      0.18      0.00
   -6    8   13      0.52      0.00
   -5    6   14     -0.54      0.00
   -4    6   17     -0.84      0.00
   -3    5   18     -0.45      0.00
   -2    2   14      0.49      0.00
   -1    1   13     -1.68      0.00
   -1    5   22     -0.11      0.00
    1    1   17      1.04      0.00
    2    2   21     -0.63      0.00
    2    3   23     -1.23      0.00
    3   -1    7      0.10      0.00
    3    2   22      0.06      0.00
    3    3   24      0.15      0.00
    5   -1   10     -0.80      0.00
    7   -7    1     -1.26      0.00
   -7    7    4     -0.19      0.00
   -7    7    5     -0.02      0.00
   -7    9    9      0.33      0.00
   -6    5    6     -0.36      0.00
   -5    4    9     -0.22      0.00
   -5    5   12     -1.42      0.00
   -5    7   15      0.08      0.00
   -4    4   13      0.82      0.00
   -4    7   18     -0.95      0.00
   -3    4   16     -0.54      0.00
   -3    6   19     -0.42      0.00
   -2    5   20     -0.67      0.00
   -1    2   16      0.05      0.00
    0    0   10      3.49      0.00
    0    1   15     -1.33      0.00
    2    1   18      0.03      0.00
   -7    7    0     -1.27      0.00
   -7    7    1     -1.12      0.00
   -7    7    2     -0.82      0.00
   -7    7    3     -0.47      0.00
   -7    8    7      0.38      0.00
   -7    9    8      0.39      0.00
    6   -5    1      0.83      0.00
   -6    5    5     -0.17      0.00
   -6    6    9     -0.09      0.00
   -6    7   11     -0.02      0.00
   -6    8   12      0.31      0.00
   -6    9   13      0.37      0.00
   -4    3   10      0.93      0.00
   -4    5   15      0.21      0.00
   -3    7   20     -0.24      0.00
   -2    1    9      2.90      0.00
   -2    3   16     -0.25      0.00
   -2    4   18     -1.02      0.00
   -2    6   21      0.05      0.00
   -1    3   18      0.15      0.00
   -1    4   20      0.25      0.00
    0    5   23      0.01      0.00
    1    2   19      0.69      0.00
    1    4   23      0.10      0.00
    2    0   14     -0.45      0.00
    2    4   24     -0.46      0.00
    4    4   26     -0.10      0.00
    5    3   25     -0.47      0.00
    6    0   17      0.20      0.00
   -7    8    6      0.38      0.00
   -6    5    4      0.02      0.00
   -5    4    8      0.43      0.00
   -5    6   13     -0.81      0.00
   -4    3    9      0.71      0.00
   -4    6   16     -0.35      0.00
   -4    7   17     -0.84      0.00
   -3    3   13     -1.09      0.00
   -3    5   17     -0.52      0.00
   -2    1    8      2.73      0.00
   -2    2   13      1.23      0.00
   -1    1   12     -2.36      0.00
   -1    5   21     -0.23      0.00
    0    0    9      3.50      0.00
    1    5   24      0.30      0.00
    2    2   20     -0.41      0.00
    4    2   22     -1.09      0.00
    4    3   24     -0.40      0.00
   -7    8    5      0.32      0.00
   -7    9    7      0.48      0.00
   -7   10    8      0.28      0.00
   -6    5    0      0.95      0.00
   -6    5    1      0.80      0.00
   -6    5    2      0.51      0.00
   -6    5    3      0.24      0.00
   -6    6    8     -0.19      0.00
   -6    7   10     -0.04      0.00
   -6    8   11      0.12      0.00
   -6    9   12      0.48      0.00
    5   -4    3     -2.49      0.00
   -5    7   14     -0.09      0.00
   -4    4   12      1.07      0.00
   -3    2    9      0.94      0.00
   -3    4   15     -0.79      0.00
   -3    6   18     -0.45      0.00
   -2    5   19     -1.12      0.00
   -1    2   15      0.01      0.00
   -1    6   22     -0.42      0.00
    0    1   14     -0.65      0.00
    0    4   21     -0.38      0.00
    2    3   22     -1.21      0.00
    2    5   25     -0.10      0.00
    3    2   21      0.07      0.00
    3    3   23      0.01      0.00
    6    2   23      0.07      0.00
    6    3   25      0.15      0.00
   -7    8    4      0.17      0.00
   -7    9    6      0.56      0.00
   -7   10    7      0.31      0.00
   -6    6    7     -0.23      0.00
   -5    5   10     -0.57      0.00
   -5    6   12     -0.86      0.00
   -4    3    8      0.40      0.00
   -3    3   12     -1.34      0.00
   -3    7   19     -0.10      0.00
   -2    1    7      2.78      0.00
   -2    2   12      2.12      0.00
   -2    3   15     -0.18      0.00
   -2    4   17     -0.74      0.00
   -2    6   20     -0.19      0.00
   -2    7   21      0.32      0.00
   -1    1   11     -2.31      0.00
   -1    3   17      0.12      0.00
   -1    4   19      0.23      0.00
    0    0    8      3.28      0.00
    0    3   19     -0.91      0.00
    0    5   22     -0.02      0.00
    2    0   13      0.68      0.00
    2    1   17     -0.27      0.00
    3    1   18      0.80      0.00
    4   -1    8     -0.39      0.00
    5    4   26     -0.45      0.00
    6    1   20     -0.09      0.00
    7    2   23     -0.34      0.00
    7   -8    1     -0.87      0.00
   -7    8    2     -0.34      0.00
   -7    8    3     -0.06      0.00
    6   -6    4     -0.34      0.00
   -6    7    9      0.04      0.00
   -6    8   10      0.07      0.00
   -6    9   11      0.49      0.00
   -4    4   11      1.17      0.00
   -4    6   15      0.12      0.00
   -4    7   16     -0.57      0.00
   -4    8   17     -0.44      0.00
   -3    2    8      2.97      0.00
   -3    5   16     -0.61      0.00
    0    6   23     -0.13      0.00
    2    4   23     -0.61      0.00
    3    4   24      0.16      0.00
    5    3   24     -0.38      0.00
   -7    8    0     -0.77      0.00
   -7    8    1     -0.59      0.00
   -7   10    6      0.35      0.00
   -6    6    6     -0.22      0.00
   -6    7    8      0.12      0.00
   -4    3    7      0.09      0.00
   -4    5   13      0.69      0.00
   -3    4   14     -1.06      0.00
   -3    8   19      0.14      0.00
   -2    1    6      3.72      0.00
   -2    5   18     -1.26      0.00
   -1    2   14     -0.27      0.00
   -1    5   20     -0.21      0.00
   -1    6   21     -0.66      0.00
   -1    7   22     -0.39      0.00
    0    1   13      0.54      0.00
    0    2   16     -1.11      0.00
    0    4   20     -0.75      0.00
    2    2   19     -0.34      0.00
    3    0   14      1.17      0.00
    3    2   20      0.17      0.00
    4    2   21     -0.93      0.00
    4    3   23     -0.64      0.00
    6    0   16      0.09      0.00
    6    4   26      0.30      0.00
   -7    9    4      0.50      0.00
   -7   10    5      0.34      0.00
   -6    6    5     -0.16      0.00
   -6    8    9      0.15      0.00
   -5    4    4      0.34      0.00
   -5    9   14     -0.25      0.00
    4   -3    3      1.03      0.00
   -4    6   14      0.48      0.00
   -3    2    7      5.02      0.00
   -3    3   11     -1.34      0.00
   -3    7   18      0.01      0.00
   -2    1    0     32.45      0.00
   -2    1    5      6.35      0.00
   -2    2   11      2.96      0.00
   -2    3   14      0.05      0.00
   -2    4   16     -0.50      0.00
   -2    7   20      0.44      0.00
   -1    1   10     -0.92      0.00
   -1    4   18      0.18      0.00
    0    0    7      3.48      0.00
    0    3   18     -1.08      0.00
    2    1   16     -0.52      0.00
    2    5   24     -0.14      0.00
    3    3   22     -0.11      0.00
    3    5   25     -0.03      0.00
    5    1   19      0.12      0.00
    6    2   22     -0.06      0.00
    6    3   24      0.12      0.00
   -7    9    2      0.27      0.00
   -7    9    3      0.38      0.00
   -7   10    4      0.25      0.00
   -7   11    5      0.01      0.00
   -6    6    4     -0.05      0.00
   -6    7    7      0.11      0.00
   -6    9   10      0.47      0.00
    5   -4    1     -3.50      0.00
   -5    4    3     -0.36      0.00
   -4    3    6     -0.09      0.00
   -4    5   12      0.91      0.00
   -4    7   15     -0.19      0.00
   -4    8   16     -0.51      0.00
   -3    2    6      6.48      0.00
   -3    5   15     -0.77      0.00
   -2    1    4     11.21      0.00
   -1    3   16      0.12      0.00
    0    5   21     -0.23      0.00
    1    0   10     -3.50      0.00
    2    0   12      1.93      0.00
    4    1   18      0.27      0.00
    5    4   25     -0.67      0.00
   -7    9    0      0.11      0.00
   -7    9    1      0.20      0.00
   -7   11    4     -0.07      0.00
   -6    6    3      0.10      0.00
   -6    8    8      0.28      0.00
   -6   10   10      0.47      0.00
   -5    4    0     -3.20      0.00
   -5    4    1     -2.38      0.00
   -5    4    2     -1.33      0.00
   -4    3    5      0.07      0.00
   -3    6   16     -0.44      0.00
   -3    8   18      0.42      0.00
   -2    1    1     30.72      0.00
   -2    1    3     17.99      0.00
   -2    5   17     -1.09      0.00
   -1    2   13     -0.91      0.00
   -1    5   19     -0.11      0.00
    0    0    6      5.20      0.00
    0    1   12      2.00      0.00
    0    6   22      0.01      0.00
    2    4   22     -0.70      0.00
    3    4   23      0.11      0.00
    4    4   24     -0.39      0.00
    5    2   21     -0.03      0.00
    5    3   23     -0.18      0.00
    6    1   19      0.21      0.00
    7    2   22     -0.13      0.00
   -7   10    2      0.18      0.00
   -6    6    2      0.31      0.00
   -6    7    6      0.00      0.00
   -6    9    9      0.47      0.00
   -5    8   12      0.01      0.00
   -5    9   13     -0.11      0.00
   -4    4    9      0.70      0.00
   -4    6   13      0.71      0.00
   -4    9   16     -0.08      0.00
   -3    2    5      6.76      0.00
   -3    3   10     -0.85      0.00
   -3    7   17      0.02      0.00
   -2    1    2     25.23      0.00
   -2    2   10      3.59      0.00
   -2    4   15     -0.41      0.00
   -2    6   18     -0.82      0.00
   -2    7   19      0.38      0.00
   -2    8   20      0.73      0.00
   -1    1    9      2.09      0.00
   -1    6   20     -0.65      0.00
   -1    7   21     -0.64      0.00
    0    2   15     -1.10      0.00
    2    2   18     -0.36      0.00
    2    3   20     -1.08      0.00
    4   -1    7     -1.89      0.00
    4    0   14      0.47      0.00
    4    2   20     -0.58      0.00
    7    3   24     -0.84      0.00
    6   -6    1      0.79      0.00
   -6    6    0      0.74      0.00
   -6    6    1      0.55      0.00
   -6    7    5     -0.15      0.00
   -6    8    7      0.33      0.00
   -6   10    9      0.45      0.00
   -4    3    4      0.80      0.00
   -4    5   11      1.00      0.00
   -4    7   14      0.22      0.00
   -4    8   15     -0.47      0.00
   -3    4   12     -1.42      0.00
   -3    5   14     -0.99      0.00
   -1    4   17      0.12      0.00
    0    0    5      9.80      0.00
    0    3   17     -1.16      0.00
    0    5   20     -0.60      0.00
    1    0    9     -1.03      0.00
    2    1   15     -0.53      0.00
    2    5   23     -0.12      0.00
    2    6   24     -0.35      0.00
    3    2   19      0.33      0.00
    3    3   21     -0.11      0.00
    3    5   24      0.03      0.00
    4    3   22     -0.80      0.00
    4    5   25     -0.29      0.00
    6    4   25      0.23      0.00
   -6    9    8      0.52      0.00
   -5    5    6      0.80      0.00
   -5    7   10     -0.22      0.00
   -5    9   12      0.14      0.00
   -4    4    8      0.35      0.00
   -3    2    4      5.51      0.00
   -3    3    9      0.24      0.00
   -3    6   15     -0.43      0.00
   -3    8   17      0.53      0.00
   -2    5   16     -0.80      0.00
   -1    2   12     -1.73      0.00
   -1    5   18     -0.04      0.00
    0    1   11      3.42      0.00
    0    6   21      0.05      0.00
    0    7   22      0.20      0.00
    5    1   18      0.26      0.00
    5    4   24     -0.72      0.00
    6    0   15      0.07      0.00
    6    3   23      0.03      0.00
   -6    7    4     -0.23      0.00
   -6    8    6      0.25      0.00
   -6   10    8      0.48      0.00
   -5    5    5      0.97      0.00
   -5    6    8      0.31      0.00
   -5    8   11      0.08      0.00
   -4    5   10      0.86      0.00
   -4    6   12      0.78      0.00
   -4    7   13      0.54      0.00
   -4    8   14     -0.26      0.00
   -3    2    3      2.84      0.00
   -3    7   16     -0.02      0.00
   -2    4   14     -0.37      0.00
   -2    6   17     -0.91      0.00
   -2    7   18      0.15      0.00
   -2    8   19      0.82      0.00
   -1    6   19     -0.43      0.00
   -1    7   20     -0.65      0.00
   -1    8   21     -0.44      0.00
    0    0    4     18.25      0.00
    0    2   14     -0.71      0.00
    0    4   18     -1.39      0.00
    2    4   21     -0.84      0.00
    3    1   16      1.71      0.00
    3    4   22      0.00      0.00
    4    1   17      0.29      0.00
    4    4   23     -0.43      0.00
    7    4   25     -0.71      0.00
   -6    7    3     -0.19      0.00
   -6    9    7      0.55      0.00
   -6   11    8      0.11      0.00
   -5    7    9     -0.09      0.00
   -5   10   12      0.13      0.00
   -4    3    0      5.71      0.00
   -4    4    7      0.11      0.00
   -3    2    2     -0.60      0.00
   -3    4   11     -1.34      0.00
   -3    5   13     -1.23      0.00
   -3    9   17      0.59      0.00
   -1    3   14     -0.08      0.00
   -1    4   16      0.07      0.00
    0    3   16     -1.21      0.00
    1    6   22     -0.54      0.00
    1    7   23     -0.32      0.00
    2    2   17     -0.41      0.00
    2    3   19     -1.12      0.00
    2    5   22     -0.12      0.00
    3    0   12     -0.70      0.00
    5   -1    8     -1.37      0.00
    5    2   20      0.07      0.00
    5    3   22      0.03      0.00
    5    5   25     -0.51      0.00
    7    0   15     -0.60      0.00
   -6    7    2     -0.04      0.00
   -6    8    5      0.06      0.00
   -6    9    6      0.48      0.00
   -6   10    7      0.53      0.00
   -5    5    4      0.92      0.00
   -5    6    7      0.50      0.00
   -5    8   10      0.06      0.00
   -5    9   11      0.36      0.00
   -4    6   11      0.70      0.00
   -3    2    1     -3.86      0.00
   -3    3    8      1.85      0.00
   -3    6   14     -0.48      0.00
   -3    8   16      0.45      0.00
   -2    2    8      3.99      0.00
   -2    5   15     -0.59      0.00
    0    0    3     30.16      0.00
    1    0    8      2.99      0.00
    1    4   19      0.38      0.00
    2    1   14     -0.16      0.00
    3    2   18      0.55      0.00
    3    5   23      0.02      0.00
    4    3   21     -0.81      0.00
    4    5   24     -0.49      0.00
    6    1   18      0.40      0.00
    7    3   23     -0.57      0.00
   -6    7    1      0.16      0.00
   -6    8    4     -0.11      0.00
   -6   11    7      0.27      0.00
   -5   10   11      0.24      0.00
   -4    5    9      0.57      0.00
   -4    7   12      0.67      0.00
   -3    7   15     -0.06      0.00
   -2    3   11      2.42      0.00
   -2    4   13     -0.12      0.00
   -2    6   16     -0.81      0.00
   -2    8   18      0.71      0.00
   -1    2   11     -2.23      0.00
   -1    5   17     -0.04      0.00
   -1    8   20     -0.50      0.00
    0    1   10      4.51      0.00
    0    6   20     -0.08      0.00
    0    7   21      0.59      0.00
    3    6   24     -0.17      0.00
    4    0   13      1.01      0.00
    4    6   25     -0.09      0.00
    6    4   24      0.01      0.00
   -6    7    0      0.37      0.00
   -6    9    5      0.31      0.00
   -6   10    6      0.52      0.00
   -5    5    3      0.48      0.00
   -5    6    6      0.71      0.00
   -5    7    8      0.06      0.00
   -5    8    9     -0.02      0.00
   -5    9   10      0.43      0.00
   -4   10   14      0.35      0.00
   -3    3    7      3.73      0.00
   -3    4   10     -0.99      0.00
   -3    5   12     -1.37      0.00
   -3    9   16      0.65      0.00
   -2    7   17     -0.13      0.00
   -1    4   15      0.01      0.00
   -1    6   18     -0.18      0.00
   -1    7   19     -0.39      0.00
    0    2   13      0.19      0.00
    0    4   17     -1.42      0.00
    1    1   12     -1.93      0.00
    1    5   20     -0.48      0.00
    1    7   22     -0.57      0.00
    2    4   20     -1.11      0.00
    3    1   15      2.10      0.00
    5    1   17      0.38      0.00
    5    4   23     -0.55      0.00
    6    2   20      0.02      0.00
    6    3   22     -0.03      0.00
    6    5   25      0.47      0.00
    6   -7    1      0.53      0.00
   -6    8    3     -0.17      0.00
   -6   11    6      0.42      0.00
   -5    5    2     -0.34      0.00
   -5   10   10      0.28      0.00
   -4    5    8      0.26      0.00
   -4    6   10      0.51      0.00
   -3    6   13     -0.61      0.00
   -3    8   15      0.27      0.00
   -2    2    7      3.99      0.00
   -2    9   18      0.51      0.00
   -1    1    6     15.24      0.00
   -1    3   13     -0.55      0.00
    0    3   15     -1.23      0.00
    0    8   21      0.97      0.00
    1    6   21     -0.83      0.00
    2    2   16     -0.44      0.00
    2    3   18     -1.12      0.00
    4    1   16      0.35      0.00
    4    4   22     -0.39      0.00
    7    4   24     -0.86      0.00
   -6    8    2     -0.11      0.00
   -6    9    4      0.09      0.00
   -6   10    5      0.40      0.00
   -5    5    1     -1.31      0.00
   -5    6    5      0.89      0.00
   -5    7    7      0.25      0.00
   -5    9    9      0.32      0.00
   -5   11   10     -0.04      0.00
   -4    4    5      0.19      0.00
   -4    7   11      0.55      0.00
   -4   10   13      0.39      0.00
   -3   10   16      0.39      0.00
   -2    3   10      3.18      0.00
   -2    5   14     -0.50      0.00
   -2    8   17      0.47      0.00
   -1    2   10     -1.77      0.00
   -1    5   16     -0.08      0.00
   -1    8   19     -0.35      0.00
    0    5   18     -1.31      0.00
    0    6   19     -0.33      0.00
    0    7   20      0.81      0.00
    1    0    7      7.60      0.00
    1    4   18      0.44      0.00
    3    3   19      0.19      0.00
    3    5   22     -0.07      0.00
    4    5   23     -0.52      0.00
    5    2   19      0.21      0.00
    5    3   21      0.16      0.00
    5    5   24     -0.70      0.00
    5    6   25     -0.10      0.00
   -6   11    5      0.44      0.00
    5   -5    4     -1.19      0.00
   -5    5    0     -2.09      0.00
   -5    8    8     -0.06      0.00
   -3    3    6      5.41      0.00
   -3    4    9     -0.36      0.00
   -3    9   15      0.57      0.00
   -2    4   12      0.48      0.00
   -2    6   15     -0.61      0.00
   -2    7   16     -0.34      0.00
   -1    6   17     -0.03      0.00
   -1    7   18     -0.02      0.00
    0    2   12      1.51      0.00
    1    2   14      1.16      0.00
    1    8   22     -0.46      0.00
    3    0   11     -2.15      0.00
    3    6   23     -0.25      0.00
    4    2   18      0.06      0.00
    4    3   20     -0.69      0.00
    4    6   24     -0.30      0.00
    6    1   17      0.42      0.00
    6    4   23     -0.21      0.00
    7    2   20     -0.03      0.00
    7    3   22     -0.16      0.00
   -6    8    1      0.04      0.00
   -6    9    3     -0.09      0.00
   -6   10    4      0.17      0.00
   -6   11    4      0.32      0.00
    5   -5    1     -2.45      0.00
   -5    6    4      0.89      0.00
   -5    7    6      0.49      0.00
   -5   10    9      0.21      0.00
   -4    5    7      0.05      0.00
   -4    6    9      0.29      0.00
   -4    9   12      0.17      0.00
   -3    8   14      0.12      0.00
   -2    2    6      4.33      0.00
   -2    9   17      0.39      0.00
   -1    3   12     -1.27      0.00
   -1    4   14     -0.15      0.00
   -1    9   19     -0.44      0.00
    0    4   16     -1.36      0.00
    1    3   16      0.56      0.00
    1    5   19     -0.22      0.00
    1    6   20     -0.87      0.00
    1    7   21     -0.76      0.00
    4    0   12      1.65      0.00
    5    0   13      1.31      0.00
    8    4   24      0.49      0.00
   -6    8    0      0.21      0.00
   -6    9    2     -0.14      0.00
   -6   10    3     -0.09      0.00
   -6   12    4      0.40      0.00
   -5    8    7      0.01      0.00
   -5    9    8      0.16      0.00
   -5   11    9     -0.18      0.00
   -4   10   12      0.36      0.00
   -3   10   15      0.49      0.00
   -2    3    9      3.55      0.00
   -2    5   13     -0.42      0.00
    0    3   14     -1.10      0.00
    0    5   17     -1.39      0.00
    0    8   20      1.37      0.00
    3    1   14      2.17      0.00
    3    4   20      0.03      0.00
    4    4   21     -0.33      0.00
    5    1   16      0.57      0.00
    5    4   22     -0.26      0.00
    6    3   21      0.00      0.00
    6    5   24      0.28      0.00
    8    2   20      0.28      0.00
    8    3   22     -0.12      0.00
    6   -8    1      0.38      0.00
   -6   11    3      0.11      0.00
   -5    6    3      0.56      0.00
   -5    7    5      0.69      0.00
   -4   11   12      0.51      0.00
   -3    4    8      0.57      0.00
   -3    5   10     -1.07      0.00
   -3    9   14      0.42      0.00
   -2    4   11      1.31      0.00
   -2    6   14     -0.41      0.00
   -2    8   16      0.21      0.00
   -2   10   17      0.06      0.00
   -1    2    9      0.16      0.00
   -1    5   15     -0.13      0.00
   -1    8   18     -0.04      0.00
    0    6   18     -0.60      0.00
    0    7   19      0.74      0.00
    1    4   17      0.35      0.00
    2    7   22     -0.13      0.00
    3    5   21     -0.13      0.00
    4    1   15      0.47      0.00
    5    5   23     -0.76      0.00
    6    2   19      0.24      0.00
    6    6   25      0.63      0.00
    7    4   23     -0.73      0.00
    8    5   25      0.71      0.00
   -6    9    1     -0.05      0.00
   -6   10    2     -0.25      0.00
   -5    8    6      0.22      0.00
   -5    9    7      0.06      0.00
   -5   11    8     -0.31      0.00
   -4    9   11      0.32      0.00
   -3    6   11     -0.90      0.00
   -3    8   13      0.09      0.00
   -2    2    5      5.66      0.00
   -1    6   16     -0.02      0.00
   -1    7   17      0.27      0.00
    0    1    8      5.32      0.00
    0    2   11      2.99      0.00
    0    9   20      1.15      0.00
    1    0    6     11.48      0.00
    1    2   13      0.42      0.00
    1    8   21     -0.61      0.00
    3    2   16      1.28      0.00
    3    3   18      0.35      0.00
    3    6   22     -0.37      0.00
    3    7   23     -0.23      0.00
    4    3   19     -0.50      0.00
    4    5   22     -0.35      0.00
    4    6   23     -0.45      0.00
    4    7   24      0.12      0.00
    5    2   18      0.36      0.00
    5    3   20      0.23      0.00
    5    6   24     -0.21      0.00
    7    1   17     -0.48      0.00
   -6   10    1     -0.21      0.00
   -6   11    2     -0.07      0.00
   -5    6    2     -0.07      0.00
   -4   10   11      0.26      0.00
   -3    3    4      5.99      0.00
   -3    7   12     -0.10      0.00
   -2    9   16      0.32      0.00
   -1    1    4     17.04      0.00
   -1    3   11     -1.97      0.00
   -1    4   13     -0.53      0.00
   -1    9   18     -0.31      0.00
    0    4   15     -1.35      0.00
    1    1   10     -3.96      0.00
    1    3   15      0.72      0.00
    1    5   18      0.02      0.00
    1    7   20     -0.77      0.00
    3    0   10     -3.31      0.00
    4    2   17      0.28      0.00
    6    4   22     -0.26      0.00
    7    5   24     -0.60      0.00
    6   -9    1      0.41      0.00
   -6   11    1     -0.11      0.00
   -5    7    4      0.72      0.00
   -5   10    7     -0.04      0.00
   -5   11    7     -0.35      0.00
   -5   12    7     -0.40      0.00
   -4    9   10      0.37      0.00
   -4   11   11      0.33      0.00
   -3    4    7      1.80      0.00
   -3    5    9     -0.69      0.00
   -3    9   13      0.32      0.00
   -2    3    8      3.53      0.00
   -2    4   10      2.09      0.00
   -2    6   13     -0.27      0.00
   -2    8   15      0.04      0.00
   -2   10   16      0.07      0.00
   -1    5   14     -0.22      0.00
    0    3   13     -0.60      0.00
    0    5   16     -1.33      0.00
    0    8   19      1.39      0.00
    2    8   22      0.17      0.00
    7    2   19     -0.17      0.00
    7    3   21      0.18      0.00
    7    6   25     -0.32      0.00
    8    4   23      0.19      0.00
    6   -9    2      0.63      0.00
   -6   10    0      0.05      0.00
   -5    6    1     -0.79      0.00
   -5    8    5      0.45      0.00
   -5    9    6      0.08      0.00
   -4    4    1      3.81      0.00
   -3    6   10     -0.93      0.00
   -3    8   12      0.16      0.00
   -2    2    4      8.58      0.00
   -2    7   14     -0.27      0.00
   -1    6   15     -0.06      0.00
   -1    7   16      0.35      0.00
    0    6   17     -0.78      0.00
    0    7   18      0.45      0.00
    2    6   20     -0.08      0.00
    2    7   21      0.16      0.00
    3    1   13      1.68      0.00
    3    4   19      0.19      0.00
    4    4   20     -0.31      0.00
    5    4   21      0.04      0.00
    6    1   16      0.29      0.00
    6    5   23     -0.01      0.00
    6  -10    1      0.44      0.00
   -5    7    3      0.50      0.00
   -5   10    6     -0.08      0.00
   -4   10   10      0.13      0.00
   -3    3    3      4.26      0.00
   -3    7   11     -0.22      0.00
   -2    9   15      0.35      0.00
   -1    4   12     -1.13      0.00
    0    1    7      5.29      0.00
    0    9   19      1.23      0.00
    1    4   16      0.26      0.00
    1    8   20     -0.65      0.00
    3    5   20     -0.09      0.00
    3    6   21     -0.45      0.00
    4    0   11      2.24      0.00
    4    1   14      0.62      0.00
    4    5   21     -0.12      0.00
    4    7   23      0.00      0.00
    5    0   12      1.01      0.00
    5    1   15      0.86      0.00
    5    5   22     -0.63      0.00
    5    7   24      0.18      0.00
    6    6   24      0.71      0.00
    8    3   21      0.12      0.00
    8    5   24      0.88      0.00
   -5    6    0     -1.34      0.00
   -5    8    4      0.59      0.00
   -5    9    5      0.19      0.00
   -5   11    6     -0.31      0.00
   -5   12    6     -0.40      0.00
   -4    4    0      4.51      0.00
   -4    9    9      0.31      0.00
   -4   11   10      0.06      0.00
   -4   12   10      0.23      0.00
   -3    4    6      3.20      0.00
   -3    5    8     -0.20      0.00
   -3   11   13      0.30      0.00
   -2    3    7      3.28      0.00
   -2    5   11      0.20      0.00
   -2    8   14      0.01      0.00
   -2   10   15      0.22      0.00
   -1    3   10     -2.17      0.00
    0    2   10      4.26      0.00
    0    4   14     -1.39      0.00
    0    8   18      1.01      0.00
    0   10   19      0.66      0.00
    1    3   14      0.79      0.00
    1    5   17      0.10      0.00
    1    6   18     -0.27      0.00
    1    7   19     -0.56      0.00
    3    2   15      1.71      0.00
    4    6   22     -0.42      0.00
    5    3   19      0.30      0.00
    5    6   23     -0.37      0.00
    6    2   18      0.49      0.00
    7    4   22     -0.38      0.00
    8    2   19      0.45      0.00
    5   -6    1     -1.58      0.00
   -5    7    2      0.09      0.00
   -5   10    5     -0.06      0.00
   -4    7    7     -0.22      0.00
   -4    8    8     -0.07      0.00
   -2    4    9      2.55      0.00
   -2    6   12     -0.21      0.00
   -2    7   13     -0.10      0.00
   -2   11   15     -0.12      0.00
   -1    1    3     13.85      0.00
   -1    2    7      8.11      0.00
   -1    5   13     -0.46      0.00
   -1    8   16      0.41      0.00
   -1   10   17     -0.31      0.00
    0    3   12      0.38      0.00
    0    5   15     -1.29      0.00
    0    7   17      0.10      0.00
    1    0    5     13.39      0.00
    1    9   20     -0.80      0.00
    4    2   16      0.48      0.00
    5    2   17      0.51      0.00
   -5    8    3      0.59      0.00
   -5    9    4      0.30      0.00
   -5   11    5     -0.20      0.00
   -5   12    5     -0.30      0.00
    4   -4    1      4.37      0.00
   -4    5    3      0.69      0.00
   -4   10    9      0.03      0.00
   -4   11    9     -0.14      0.00
   -4   12    9      0.12      0.00
   -3    3    2      1.52      0.00
   -3    6    9     -0.86      0.00
   -3    7   10     -0.45      0.00
   -3    8   11      0.20      0.00
   -2    9   14      0.43      0.00
   -1    6   14     -0.10      0.00
   -1    7   15      0.28      0.00
    0    6   16     -0.86      0.00
    1    1    9     -2.78      0.00
    2    5   18     -1.37      0.00
    2    6   19     -0.32      0.00
    2    7   20      0.37      0.00
    3    4   18      0.32      0.00
    6    4   21     -0.09      0.00
    7    1   16     -0.53      0.00
    7    3   20      0.31      0.00
    7    5   23     -0.58      0.00
    7    6   24     -0.42      0.00
   -5    7    1     -0.34      0.00
   -4    6    5     -0.15      0.00
   -4    9    8      0.17      0.00
   -3    4    5      4.40      0.00
   -3    5    7      0.46      0.00
   -3   11   12      0.32      0.00
   -3   12   12      0.06      0.00
   -1    9   16     -0.05      0.00
    0    9   18      0.91      0.00
    1    4   15      0.29      0.00
    1    8   19     -0.54      0.00
    1   10   20     -0.84      0.00
    2    9   21      0.46      0.00
    4    4   19     -0.35      0.00
    4    8   23      0.25      0.00
    5    4   20      0.28      0.00
    6    5   22     -0.18      0.00
    6    7   24      0.76      0.00
    8    4   22     -0.05      0.00
   -5   10    4     -0.01      0.00
   -5   11    4     -0.09      0.00
   -5   12    4     -0.15      0.00
   -4    7    6     -0.29      0.00
   -4    8    7     -0.27      0.00
   -4   10    8      0.00      0.00
   -2    3    6      3.16      0.00
   -2    5   10      0.73      0.00
   -2    8   13      0.07      0.00
   -2   10   14      0.46      0.00
   -1    3    9     -1.42      0.00
   -1   10   16     -0.34      0.00
    0    1    6      5.73      0.00
    0    4   13     -1.28      0.00
    0    8   17      0.46      0.00
    0   10   18      0.62      0.00
    1    5   16      0.06      0.00
    1    7   18     -0.21      0.00
    3    1   12      0.53      0.00
    4    5   20     -0.01      0.00
    4    6   21     -0.24      0.00
    4    7   22     -0.12      0.00
    5    5   21     -0.34      0.00
    5    6   22     -0.48      0.00
    5    7   23      0.15      0.00
    6    6   23      0.58      0.00
    7    2   18     -0.31      0.00
    5   -6    5     -0.18      0.00
    5   -6    4     -0.75      0.00
   -5    7    0     -0.67      0.00
   -5    8    2      0.48      0.00
   -5    9    3      0.40      0.00
   -4    5    2      1.45      0.00
   -4   12    8      0.14      0.00
   -3    3    1     -1.45      0.00
   -3    6    8     -0.70      0.00
   -3    7    9     -0.71      0.00
   -3   10   11      0.41      0.00
   -2    4    8      2.53      0.00
   -2    6   11     -0.20      0.00
   -2    7   12     -0.02      0.00
   -1    8   15      0.40      0.00
   -1   11   16     -0.13      0.00
    0    2    9      5.06      0.00
    0    3   11      1.71      0.00
    0    5   14     -1.35      0.00
    0    7   16     -0.17      0.00
    1    2   11     -2.65      0.00
    1    3   13      0.41      0.00
    1    9   19     -0.84      0.00
    2    0    7      0.21      0.00
    2    8   20      0.70      0.00
    3    3   16      0.69      0.00
    6    1   15      0.12      0.00
    6    3   19      0.30      0.00
    8    1   16      0.51      0.00
    8    5   23      0.77      0.00
    8    6   24      0.93      0.00
   -5   10    3      0.05      0.00
   -5   12    3     -0.01      0.00
   -5   13    3     -0.20      0.00
   -4    6    4     -0.16      0.00
   -4    9    7     -0.03      0.00
   -3   11   11      0.27      0.00
   -3   12   11      0.05      0.00
   -2    2    2     18.80      0.00
   -2    9   13      0.49      0.00
   -1    1    2      8.81      0.00
   -1    2    6     12.61      0.00
   -1    6   13     -0.18      0.00
   -1    7   14      0.18      0.00
    0    6   15     -0.88      0.00
    2    4   16     -1.34      0.00
    2    7   19      0.38      0.00
    3    2   14      1.92      0.00
    3    8   21     -0.32      0.00
    4    1   13      0.79      0.00
    4    3   17      0.04      0.00
    5    1   14      1.19      0.00
    5    3   18      0.42      0.00
    6    2   17      0.64      0.00
    7    4   21      0.06      0.00
    8    3   20      0.51      0.00
    5   -7    1     -0.84      0.00
   -5    8    1      0.35      0.00
   -5    9    2      0.53      0.00
   -5   11    3      0.00      0.00
   -4    7    5     -0.38      0.00
   -4    8    6     -0.45      0.00
   -4   10    7     -0.01      0.00
   -3    5    6      1.34      0.00
   -2    5    9      1.19      0.00
   -2    8   12      0.11      0.00
   -2   10   13      0.68      0.00
   -1    9   15      0.02      0.00
    1    1    8      0.26      0.00
    1    8   18     -0.31      0.00
    1   10   19     -0.99      0.00
    2    5   17     -1.48      0.00
    2    6   18     -0.60      0.00
    2    9   20      0.66      0.00
    4    0   10      2.50      0.00
    4    2   15      0.62      0.00
    4    8   22      0.14      0.00
    5    2   16      0.64      0.00
    5    8   23      0.24      0.00
    6    4   20      0.20      0.00
    7    5   22     -0.41      0.00
    7    6   23     -0.41      0.00
    7    7   24     -0.45      0.00
    8    2   18      0.64      0.00
    9    5   23      0.30      0.00
   -5   10    2      0.20      0.00
    4   -4    5     -1.70      0.00
   -4    5    1      2.34      0.00
   -4   11    7     -0.01      0.00
   -4   12    7      0.30      0.00
   -3   10   10      0.33      0.00
   -2    3    5      3.64      0.00
   -2    6   10     -0.14      0.00
   -2   12   13     -0.17      0.00
   -1    4   10     -2.29      0.00
   -1   10   15     -0.37      0.00
    0    4   12     -0.81      0.00
    0   10   17      0.37      0.00
    1    4   14      0.37      0.00
    1    7   17      0.14      0.00
    2    3   14     -0.84      0.00
    4    4   18     -0.37      0.00
    4    7   21     -0.17      0.00
    5    0   11      0.34      0.00
    5    4   19      0.45      0.00
    6    7   23      0.90      0.00
    9    6   24     -0.52      0.00
   -5    8    0      0.20      0.00
   -5    9    1      0.68      0.00
   -5   11    2      0.08      0.00
   -5   12    2      0.07      0.00
   -4    6    3      0.06      0.00
   -4    9    6     -0.30      0.00
   -3    6    7     -0.39      0.00
   -3   11   10      0.18      0.00
   -3   12   10      0.02      0.00
   -2    4    7      2.10      0.00
   -2    9   12      0.46      0.00
   -1   11   15     -0.25      0.00
    0    7   15     -0.29      0.00
    0   11   17      0.46      0.00
    1    5   15      0.02      0.00
    1    6   16      0.10      0.00
    1    9   18     -0.73      0.00
    2    2   12      0.80      0.00
    2    8   19      0.74      0.00
    2   10   20      0.29      0.00
    3    9   21     -0.32      0.00
    4    5   19     -0.09      0.00
    4    6   20     -0.08      0.00
    5    5   20      0.04      0.00
    5    6   21     -0.44      0.00
    5    7   22      0.04      0.00
    6    6   22      0.37      0.00
    7    3   19      0.19      0.00
   -4    7    4     -0.40      0.00
   -4    8    5     -0.61      0.00
   -4   10    6     -0.09      0.00
   -4   12    6      0.49      0.00
   -4   13    6      0.51      0.00
   -3    4    3      4.19      0.00
   -2   10   12      0.74      0.00
   -1    9   14      0.08      0.00
    0    2    8      5.25      0.00
    0    3   10      3.03      0.00
    0    5   13     -1.41      0.00
    0    6   14     -0.91      0.00
    0    9   16     -0.17      0.00
    1    0    4     12.57      0.00
    1    2   10     -3.89      0.00
    1    3   12     -0.61      0.00
    2    4   15     -1.25      0.00
    3   10   21     -0.37      0.00
    8    5   22      0.46      0.00
    8    7   24      0.64      0.00
   -5   10    1      0.44      0.00
   -5   11    1      0.20      0.00
   -5   12    1      0.09      0.00
   -4    5    0      3.06      0.00
   -3   10    9      0.20      0.00
   -3   13    9     -0.17      0.00
   -2    2    1     23.85      0.00
   -2    5    8      1.39      0.00
   -2    8   11      0.07      0.00
   -2   12   12      0.03      0.00
   -1    2    5     15.83      0.00
    0    1    5      7.86      0.00
    1    8   17     -0.05      0.00
    1   10   18     -0.95      0.00
    2    6   17     -0.78      0.00
    2    9   19      0.67      0.00
    3    1   11     -1.05      0.00
    3    8   20     -0.49      0.00
    4    3   16      0.35      0.00
    5    3   17      0.55      0.00
    6    3   18      0.47      0.00
    7    2   17     -0.38      0.00
    7    4   20      0.42      0.00
    8    6   23      1.08      0.00
    5   -8    1     -0.01      0.00
   -5    9    0      0.79      0.00
   -4    6    2      0.55      0.00
   -4    9    5     -0.56      0.00
   -4   13    5      0.54      0.00
   -3   11    9      0.05      0.00
   -3   12    9     -0.03      0.00
   -2    6    9      0.03      0.00
   -2    7   10     -0.23      0.00
   -1    4    9     -2.28      0.00
   -1    8   13      0.26      0.00
   -1   10   14     -0.36      0.00
   -1   11   14     -0.44      0.00
   -1   12   14     -0.01      0.00
    0    8   15     -0.18      0.00
    0   10   16      0.02      0.00
    0   11   16      0.40      0.00
    1    4   13      0.23      0.00
    1   11   18     -0.74      0.00
    3    2   13      1.60      0.00
    3    7   19     -0.49      0.00
    5    8   22      0.29      0.00
    6    8   23      0.74      0.00
    7    7   23     -0.53      0.00
    8    3   19      0.92      0.00
    9    4   21      0.42      0.00
   -5   10    0      0.69      0.00
   -5   11    0      0.31      0.00
   -4    7    3     -0.21      0.00
   -4    8    4     -0.63      0.00
   -4   10    5     -0.25      0.00
   -4   12    5      0.56      0.00
   -2    3    4      5.19      0.00
   -2    4    6      1.54      0.00
   -2    9   11      0.35      0.00
   -1    1    1      3.58      0.00
   -1    3    7      3.63      0.00
   -1    7   12      0.09      0.00
    0    4   11      0.12      0.00
    0   12   16      0.40      0.00
    1    5   14      0.06      0.00
    1    6   15      0.07      0.00
    1    7   16      0.33      0.00
    1    9   17     -0.56      0.00
    2    3   13     -0.83      0.00
    2    8   18      0.53      0.00
    2   10   19      0.38      0.00
    3    0    8     -2.78      0.00
    3    9   20     -0.56      0.00
    4    2   14      0.60      0.00
    4    4   17     -0.28      0.00
    5    7   21     -0.07      0.00
    6    1   14      0.03      0.00
    6    2   16      0.62      0.00
    6    4   19      0.42      0.00
    6    7   22      0.84      0.00
    7    5   21     -0.09      0.00
    7    6   22     -0.30      0.00
    5   -8    2     -0.27      0.00
    5   -9    1      0.70      0.00
    4   -5    1      3.31      0.00
   -3    9    8     -0.07      0.00
   -3   13    8     -0.27      0.00
   -2   13   11      0.08      0.00
   -1    5   10     -2.09      0.00
   -1    6   11     -0.74      0.00
   -1    9   13      0.16      0.00
    0    5   12     -1.30      0.00
    0    6   13     -0.97      0.00
    0    7   14     -0.33      0.00
    0    9   15     -0.42      0.00
    2    0    6     -0.58      0.00
    2    1    9      4.00      0.00
    2   11   19      0.11      0.00
    4    5   18     -0.32      0.00
    4    6   19     -0.06      0.00
    5    1   13      1.36      0.00
    5    4   18      0.57      0.00
    5    5   19      0.40      0.00
    5    6   20     -0.20      0.00
    5    9   22      0.15      0.00
    6    5   20      0.15      0.00
    6    6   21      0.19      0.00
    9    5   22      0.48      0.00
    9    6   23     -0.37      0.00
   -4    6    1      1.21      0.00
   -4    9    4     -0.73      0.00
   -4   13    4      0.44      0.00
   -3   10    8      0.01      0.00
   -3   11    8     -0.09      0.00
   -3   12    8     -0.12      0.00
   -2    8   10     -0.02      0.00
   -1   10   13     -0.24      0.00
    0    3    9      3.90      0.00
    1    3   11     -2.07      0.00
    1    8   16      0.13      0.00
    1   10   17     -0.77      0.00
    1   11   17     -0.58      0.00
    2    2   11      1.86      0.00
    2    7   17      0.00      0.00
    3   10   20     -0.60      0.00
    8    1   15      0.44      0.00
    8    2   17      0.78      0.00
    8    4   20      0.27      0.00
    5   -7    6      0.58      0.00
    5   -9    2      0.40      0.00
    5  -11    1      0.37      0.00
   -4    7    2      0.19      0.00
   -4    8    3     -0.44      0.00
   -4   10    4     -0.43      0.00
   -4   11    4      0.11      0.00
   -4   12    4      0.47      0.00
   -2    5    7      1.17      0.00
   -2    6    8      0.25      0.00
   -2    9   10      0.22      0.00
   -1    8   12      0.26      0.00
   -1   11   13     -0.56      0.00
    0    2    7      4.91      0.00
    0    8   14     -0.15      0.00
    0   11   15      0.18      0.00
    0   12   15      0.28      0.00
    1    2    9     -3.98      0.00
    2    5   15     -1.37      0.00
    2    6   16     -0.82      0.00
    2    9   18      0.45      0.00
    4   10   21     -0.55      0.00
    6    8   22      0.81      0.00
    7    8   23     -0.56      0.00
    8    5   21      0.14      0.00
    8    6   22      0.97      0.00
    8    7   23      0.91      0.00
    9    3   19      0.39      0.00
   -3   13    7     -0.39      0.00
   -2   13   10      0.11      0.00
   -1    2    4     16.67      0.00
   -1    4    8     -1.54      0.00
    1    7   15      0.33      0.00
    1    9   16     -0.40      0.00
    2   10   18      0.33      0.00
    3    7   18     -0.34      0.00
    4    0    9      2.16      0.00
    4    3   15      0.57      0.00
    5    8   21      0.22      0.00
    6    3   17      0.61      0.00
    7    7   22     -0.40      0.00
    5  -10    2      0.70      0.00
    5  -11    2      0.33      0.00
   -4    9    3     -0.70      0.00
   -4   13    3      0.24      0.00
   -3   10    7     -0.22      0.00
   -3   11    7     -0.22      0.00
   -3   12    7     -0.24      0.00
   -2    2    0     26.68      0.00
   -2    3    3      8.01      0.00
   -2    4    5      1.29      0.00
   -2    8    9     -0.10      0.00
   -2   11   10      0.49      0.00
   -2   12   10      0.32      0.00
   -1    5    9     -2.49      0.00
   -1    7   11     -0.02      0.00
   -1    9   12      0.27      0.00
    0    4   10      1.26      0.00
    0    7   13     -0.37      0.00
    0    9   14     -0.39      0.00
    1    4   12     -0.40      0.00
    1    5   13      0.06      0.00
    1    6   14      0.01      0.00
    2    8   17      0.19      0.00
    2   11   18      0.22      0.00
    4    9   20     -0.39      0.00
    5    3   16      0.63      0.00
    5    7   20     -0.10      0.00
    6    7   21      0.56      0.00
    7    2   16     -0.35      0.00
    7    4   19      0.56      0.00
    7    5   20      0.29      0.00
    7    6   21     -0.08      0.00
    9    2   17     -0.46      0.00
   -4    6    0      1.86      0.00
   -4   10    3     -0.56      0.00
   -4   11    3     -0.06      0.00
   -3    8    6     -0.97      0.00
   -1    3    6      7.25      0.00
   -1   10   12     -0.04      0.00
   -1   11   12     -0.56      0.00
   -1   13   12     -0.24      0.00
    0    5   11     -0.89      0.00
    0   10   14     -0.42      0.00
    1   10   16     -0.56      0.00
    1   11   16     -0.33      0.00
    2    3   12     -0.54      0.00
    3   10   19     -0.83      0.00
    4    4   16     -0.06      0.00
    5    0   10     -0.48      0.00
    6    4   18      0.48      0.00
    6    6   20      0.11      0.00
    6    9   22      0.50      0.00
    7    1   14     -0.46      0.00
    8    8   23      0.59      0.00
    9    4   20      0.45      0.00
    5  -10    3      0.43      0.00
   -4    7    1      0.71      0.00
   -4    8    2     -0.07      0.00
   -4   13    2      0.04      0.00
   -3    9    6     -0.69      0.00
   -3   13    6     -0.47      0.00
   -2    5    6      0.54      0.00
   -2    7    8     -0.31      0.00
   -2   13    9      0.04      0.00
   -1    8   11      0.27      0.00
    0    8   13     -0.08      0.00
    0   11   14     -0.11      0.00
    0   12   14      0.06      0.00
    1    8   15      0.18      0.00
    2    7   16     -0.10      0.00
    2    9   17      0.07      0.00
    3    8   18     -0.54      0.00
    3   11   19     -0.48      0.00
    4    2   13      0.45      0.00
    4    5   17     -0.51      0.00
    4   10   20     -0.68      0.00
    5    4   17      0.60      0.00
    5    5   18      0.62      0.00
    5    6   19      0.15      0.00
    6    2   15      0.46      0.00
    6    5   19      0.37      0.00
    8    3   18      1.20      0.00
    9    5   21      0.54      0.00
    9    6   22     -0.07      0.00
   -4   12    2      0.04      0.00
   -3   10    6     -0.41      0.00
   -3   12    6     -0.32      0.00
   -2    6    7      0.30      0.00
   -2   11    9      0.41      0.00
   -2   12    9      0.34      0.00
    0    3    8      4.05      0.00
    1    3   10     -3.48      0.00
    2    4   13     -1.47      0.00
    2    6   15     -0.81      0.00
    2   10   17      0.14      0.00
    4    1   11      1.56      0.00
    4    8   19     -0.23      0.00
    4   11   20     -0.59      0.00
    5    2   14      0.93      0.00
    5    8   20      0.03      0.00
    6    8   21      0.61      0.00
    7    8   22     -0.53      0.00
    8    7   22      1.02      0.00
    4   -6    1      2.30      0.00
   -4   10    2     -0.58      0.00
   -3   11    6     -0.31      0.00
   -2    8    8     -0.14      0.00
   -1    4    7      0.02      0.00
   -1    7   10     -0.30      0.00
   -1    9   11      0.35      0.00
   -1   13   11     -0.62      0.00
    0    2    6      4.45      0.00
    0    7   12     -0.44      0.00
    0    9   13     -0.22      0.00
    1    7   14      0.21      0.00
    1    9   15     -0.31      0.00
    2    1    8      3.18      0.00
    2    2   10      2.92      0.00
    2    5   14     -1.45      0.00
    2    8   16     -0.05      0.00
    2   11   17      0.24      0.00
    2   12   17      0.18      0.00
    3    7   17     -0.16      0.00
    3    9   18     -0.84      0.00
    5    1   12      1.19      0.00
    6    1   13      0.11      0.00
    7    3   17     -0.30      0.00
    8    4   19      0.73      0.00
   10    7   23      0.08      0.00
    5   -8    6      0.70      0.00
   -4    7    0      1.21      0.00
   -4    8    1      0.37      0.00
   -4   13    1     -0.03      0.00
   -3    8    5     -0.91      0.00
   -3   13    5     -0.48      0.00
   -2    4    4      1.81      0.00
   -1    5    8     -2.51      0.00
   -1    6    9     -1.89      0.00
    1    1    6      9.34      0.00
    1    2    8     -2.54      0.00
    1    4   11     -1.51      0.00
    1    6   13      0.00      0.00
    1   10   15     -0.41      0.00
    1   11   15     -0.13      0.00
    1   12   15      0.06      0.00
    3    6   16      0.04      0.00
    3   10   18     -0.90      0.00
    4    9   19     -0.51      0.00
    6    7   20      0.17      0.00
    7    7   21     -0.11      0.00
    7    9   22     -0.38      0.00
    8    2   16      0.81      0.00
    9    3   18      0.33      0.00
    9    8   23     -1.13      0.00
   10    5   21      0.13      0.00
   10    6   22      0.20      0.00
   -4   12    1     -0.06      0.00
   -3    6    3      1.41      0.00
   -3    7    4     -0.03      0.00
   -3   12    5     -0.32      0.00
   -3   14    4     -0.37      0.00
   -2    7    7     -0.27      0.00
   -2   13    8     -0.02      0.00
   -1    8   10      0.20      0.00
    0    4    9      2.23      0.00
    0    5   10     -0.19      0.00
    0    6   11     -0.91      0.00
    0   11   13     -0.37      0.00
    0   12   13     -0.17      0.00
    1    5   12     -0.20      0.00
    1    8   14      0.12      0.00
    2    9   16     -0.27      0.00
    3    5   15      0.09      0.00
    3    8   17     -0.38      0.00
    3   11   18     -0.53      0.00
    3   12   18     -0.06      0.00
    4    3   14      0.55      0.00
    5    3   15      0.64      0.00
    5    7   19      0.00      0.00
    6    3   16      0.70      0.00
    6    9   21      0.33      0.00
    7    4   18      0.44      0.00
    7    6   20      0.21      0.00
   -4    9    1     -0.19      0.00
   -4   10    1     -0.49      0.00
   -4   11    1     -0.27      0.00
    3   -3    3     -3.63      0.00
   -3   10    5     -0.55      0.00
   -3   11    5     -0.32      0.00
   -2    5    5     -0.23      0.00
   -2    6    6     -0.05      0.00
   -2   11    8      0.37      0.00
   -2   12    8      0.37      0.00
   -2   14    7     -0.45      0.00
   -1    3    5     10.47      0.00
    0    8   12     -0.09      0.00
    1    0    3      9.14      0.00
    2    7   15     -0.07      0.00
    4    4   15      0.17      0.00
    4   10   19     -0.75      0.00
    5    6   18      0.45      0.00
    6    6   19      0.07      0.00
    7    5   19      0.62      0.00
    8    1   14      0.34      0.00
    8    8   22      0.78      0.00
    9    7   22     -0.92      0.00
   -4    8    0      0.75      0.00
   -3    8    4     -0.82      0.00
   -3   13    4     -0.42      0.00
   -1    7    9     -0.79      0.00
   -1    9   10      0.33      0.00
   -1   13   10     -0.90      0.00
    0    9   12     -0.09      0.00
    1    7   13      0.08      0.00
    1    9   14     -0.27      0.00
    2    3   11      0.15      0.00
    2    6   14     -0.87      0.00
    2   11   16      0.18      0.00
    2   12   16      0.14      0.00
    3    9   17     -0.68      0.00
    4   11   19     -0.66      0.00
    5    4   16      0.52      0.00
    5    5   17      0.62      0.00
    6    4   17      0.44      0.00
    6    5   18      0.38      0.00
    7    8   21     -0.27      0.00
    9    4   19      0.50      0.00
    9    5   20      0.49      0.00
    9    6   21      0.26      0.00
    4   -7    1      1.57      0.00
   -4   12    0      0.00      0.00
   -3   12    4     -0.28      0.00
   -3   14    3     -0.27      0.00
   -2   13    7      0.03      0.00
   -1   10   10      0.23      0.00
   -1   12   10     -0.80      0.00
    0    3    7      3.43      0.00
    0    7   11     -0.49      0.00
    1   10   14     -0.35      0.00
    1   11   14     -0.04      0.00
    1   13   14      0.24      0.00
    2    4   12     -1.46      0.00
    2    8   15     -0.05      0.00
    5   11   20      0.14      0.00
    7    2   15     -0.26      0.00
    8    3   17      1.26      0.00
    8    7   21      0.81      0.00
   -4    9    0      0.13      0.00
   -4   10    0     -0.29      0.00
   -4   11    0     -0.22      0.00
   -3    5    1      0.26      0.00
   -3    9    4     -0.98      0.00
   -3   10    4     -0.63      0.00
   -3   11    4     -0.29      0.00
   -2   12    7      0.45      0.00
   -1    4    6      2.26      0.00
   -1   14    9     -0.89      0.00
    0   11   12     -0.51      0.00
    0   12   12     -0.36      0.00
    1    3    9     -4.27      0.00
    1    6   12     -0.04      0.00
    3   10   17     -0.72      0.00
    3   11   17     -0.40      0.00
    4    2   12      0.34      0.00
    4    7   17     -0.25      0.00
    4    9   18     -0.55      0.00
    6    2   14      0.22      0.00
    7    7   20      0.22      0.00
    8    6   20     -0.01      0.00
    8    9   22      0.43      0.00
    9    2   16     -0.39      0.00
    9    8   22     -1.29      0.00
   10    7   22      0.04      0.00
   -3    6    2      0.95      0.00
   -3   13    3     -0.37      0.00
   -2    4    3      3.35      0.00
   -2    7    6     -0.42      0.00
   -2   10    7      0.18      0.00
   -2   11    7      0.37      0.00
   -2   14    6     -0.31      0.00
   -1    8    9     -0.02      0.00
   -1   13    9     -1.07      0.00
    0    1    3     21.71      0.00
    0    4    8      2.60      0.00
    0    6   10     -0.64      0.00
    0   14   11     -0.02      0.00
    1    4   10     -2.79      0.00
    1    5   11     -0.83      0.00
    1    8   13      0.03      0.00
    2    0    5      0.36      0.00
    2    2    9      3.50      0.00
    2    9   15     -0.40      0.00
    3   12   17      0.04      0.00
    4   10   18     -0.75      0.00
    5    7   18      0.18      0.00
    6    7   19     -0.22      0.00
    6    9   20     -0.01      0.00
    7    9   21     -0.33      0.00
    8    4   18      1.12      0.00
    8    5   19     -0.01      0.00
   10    4   19      0.03      0.00
   10    6   21      0.11      0.00
    4   -8    1      1.02      0.00
    4  -12    1      0.14      0.00
   -3    8    3     -0.77      0.00
   -3   14    2     -0.26      0.00
   -2    6    5     -0.78      0.00
   -2   13    6      0.25      0.00
   -1    9    9      0.21      0.00
    0    2    5      4.72      0.00
    0    5    9      0.59      0.00
    2    7   14     -0.01      0.00
    2   10   15     -0.23      0.00
    2   11   15      0.08      0.00
    2   13   15     -0.04      0.00
    3    5   14      0.07      0.00
    4   11   18     -0.67      0.00
    4   12   18     -0.46      0.00
    5   10   19     -0.36      0.00
    7    1   13     -0.39      0.00
    7    3   16     -0.40      0.00
    7    6   19      0.51      0.00
    7   10   21     -0.23      0.00
    8    8   21      0.72      0.00
   10    5   20     -0.12      0.00
    4  -11    1     -0.07      0.00
   -3   12    3     -0.24      0.00
   -2    3    1     15.64      0.00
   -1    3    4     12.21      0.00
   -1    7    8     -1.38      0.00
   -1   14    8     -1.04      0.00
    0    9   11     -0.05      0.00
    0   12   11     -0.45      0.00
    1    2    7      0.42      0.00
    1    7   12      0.03      0.00
    1   10   13     -0.29      0.00
    1   12   13      0.17      0.00
    1   13   13      0.24      0.00
    3    9   16     -0.41      0.00
    4    0    8      1.13      0.00
    4    1   10      2.11      0.00
    4    3   13      0.28      0.00
    5    6   17      0.55      0.00
    5   11   19      0.11      0.00
    5   12   19      0.32      0.00
    6    3   15      0.71      0.00
    7    4   17      0.09      0.00
    7    5   18      0.73      0.00
    7    8   20      0.05      0.00
    9    7   21     -0.46      0.00
    9    9   22     -1.09      0.00
   11    7   22     -0.83      0.00
    4   -9    1      0.45      0.00
    4  -10    1     -0.01      0.00
   -3    9    3     -1.02      0.00
   -3   10    3     -0.66      0.00
   -3   11    3     -0.25      0.00
   -3   13    2     -0.40      0.00
   -2    9    6     -0.15      0.00
   -2   11    6      0.37      0.00
   -2   12    6      0.58      0.00
   -2   14    5      0.06      0.00
    0    7   10     -0.44      0.00
    0   10   11     -0.19      0.00
    0   11   11     -0.48      0.00
    1   11   13     -0.07      0.00
    2    1    7      1.54      0.00
    2    6   13     -1.00      0.00
    2    8   14      0.13      0.00
    3    7   15      0.05      0.00
    3   13   16      0.50      0.00
    5    3   14      0.62      0.00
    5    5   16      0.39      0.00
    6    1   12      0.33      0.00
    6    4   16      0.42      0.00
    6    5   17      0.20      0.00
    6    8   19     -0.39      0.00
    8    2   15      0.77      0.00
    9    3   17      0.20      0.00
    9    6   20      0.49      0.00
   10    8   22      0.17      0.00
    4  -12    2      0.22      0.00
   -3    5    0     -1.63      0.00
   -3    7    2     -0.07      0.00
   -3   14    1     -0.38      0.00
   -2   10    6      0.07      0.00
   -1    2    2     10.21      0.00
   -1    6    7     -2.56      0.00
   -1    8    8     -0.39      0.00
   -1   13    8     -1.14      0.00
    0   14   10     -0.11      0.00
    1    1    5     12.85      0.00
    1    6   11     -0.24      0.00
    2    3   10      1.09      0.00
    2    5   12     -1.66      0.00
    3   11   16     -0.10      0.00
    3   12   16      0.24      0.00
    4    9   17     -0.50      0.00
    5    1   11      0.64      0.00
    5    4   15      0.33      0.00
    8    7   20      0.22      0.00
    8    9   21      0.37      0.00
    9    4   18      0.55      0.00
    9    5   19      0.42      0.00
    4   -8    2      1.22      0.00
    4  -11    2      0.09      0.00
   -3    6    1     -0.01      0.00
   -3   12    2     -0.27      0.00
   -2   13    5      0.57      0.00
   -1    4    5      4.71      0.00
   -1    5    6     -0.93      0.00
   -1   12    8     -0.67      0.00
    0    6    9     -0.22      0.00
    0    8   10     -0.22      0.00
    1    8   12     -0.02      0.00
    2    9   14     -0.27      0.00
    2   10   14     -0.26      0.00
    2   13   14     -0.21      0.00
    3    6   14     -0.01      0.00
    3    8   15     -0.09      0.00
    4    7   16     -0.29      0.00
    4   10   17     -0.66      0.00
    5    0    9     -1.17      0.00
    5    9   18     -0.74      0.00
    6    0   10      1.29      0.00
    6    9   19     -0.47      0.00
    7    7   19      0.45      0.00
    7    9   20     -0.23      0.00
    9    8   21     -1.06      0.00
   10    7   21     -0.05      0.00
    4   -9    2      0.75      0.00
    4  -10    2      0.32      0.00
   -3    8    2     -0.77      0.00
   -3   11    2     -0.23      0.00
   -3   13    1     -0.54      0.00
   -2    4    2      5.81      0.00
   -2    6    4     -1.58      0.00
   -2   12    5      0.67      0.00
   -2   14    4      0.50      0.00
   -1    9    8      0.01      0.00
   -1   14    7     -1.11      0.00
    0    3    6      2.36      0.00
    0    5    8      1.11      0.00
    0    9   10     -0.04      0.00
    1    5   10     -1.78      0.00
    1    9   12     -0.14      0.00
    1   12   12      0.03      0.00
    1   13   12      0.09      0.00
    2    7   13     -0.05      0.00
    2   12   14     -0.09      0.00
    4   11   17     -0.65      0.00
    4   12   17     -0.53      0.00
    5   10   18     -0.68      0.00
    6    7   18     -0.50      0.00
    7   10   20     -0.31      0.00
    8   10   21     -0.08      0.00
   -3    9    2     -0.98      0.00
   -3   10    2     -0.62      0.00
   -3   14    0     -0.58      0.00
   -2    5    3     -0.24      0.00
   -2    9    5     -0.48      0.00
   -2   11    5      0.31      0.00
   -1    7    7     -1.86      0.00
    0    4    7      2.14      0.00
    0   10   10     -0.02      0.00
    0   11   10     -0.28      0.00
    0   14    9     -0.35      0.00
    1    4    9     -3.81      0.00
    3    3   11     -0.89      0.00
    3    5   13      0.08      0.00
    3    9   15     -0.19      0.00
    4    6   15     -0.56      0.00
    4    8   16     -0.16      0.00
    5   11   18      0.04      0.00
    5   12   18      0.52      0.00
    6   11   19     -0.07      0.00
    7    2   14     -0.24      0.00
    7    6   18      0.67      0.00
    7   11   20     -0.21      0.00
    8    3   16      1.13      0.00
    8    4   17      1.27      0.00
    8    5   18      0.14      0.00
    8    8   20      0.35      0.00
   10    6   20     -0.09      0.00
    4  -11    3      0.14      0.00
   -3    7    1     -0.43      0.00
   -3   12    1     -0.38      0.00
   -2   10    5     -0.12      0.00
   -2   13    4      0.82      0.00
   -1   13    7     -1.14      0.00
    1    7   11      0.00      0.00
    2    8   13      0.29      0.00
    2   14   13     -0.17      0.00
    3    4   12      0.07      0.00
    3    7   14      0.05      0.00
    3   10   15     -0.01      0.00
    3   11   15      0.23      0.00
    3   12   15      0.46      0.00
    3   13   15      0.75      0.00
    4    2   11      0.48      0.00
    5    6   16      0.37      0.00
    6    6   17     -0.14      0.00
    6    8   18     -0.89      0.00
    6   12   19      0.04      0.00
    7    8   19      0.23      0.00
    9    7   20      0.15      0.00
    9    9   21     -1.22      0.00
   10    4   18      0.55      0.00
   10    5   19     -0.26      0.00
   11    7   21     -0.63      0.00
   -2   14    3      0.84      0.00
   -1    6    6     -2.25      0.00
   -1    8    7     -0.78      0.00
   -1   14    6     -1.09      0.00
    0   13    9     -0.44      0.00
    2    2    8      3.16      0.00
    2    9   13     -0.04      0.00
    2   13   13     -0.23      0.00
    4    9   16     -0.32      0.00
    5    2   12      0.94      0.00
    6    2   13      0.05      0.00
    7    3   15     -0.39      0.00
    7    5   17      0.49      0.00
    8    1   13      0.30      0.00
    8    9   20      0.14      0.00
    9    2   15     -0.25      0.00
   10    8   21      0.07      0.00
   -3    6    0     -1.15      0.00
   -3    8    1     -0.77      0.00
   -3   11    1     -0.25      0.00
   -3   13    0     -0.73      0.00
    3  -14    1     -0.73      0.00
   -2   12    4      0.65      0.00
   -1    3    3     11.66      0.00
   -1    9    7     -0.18      0.00
   -1   11    7     -0.16      0.00
    0    8    9     -0.08      0.00
    1    8   11     -0.03      0.00
    1   13   11     -0.12      0.00
    2    5   11     -1.46      0.00
    2   10   13     -0.19      0.00
    2   11   13     -0.05      0.00
    2   12   13     -0.09      0.00
    3   14   14      0.91      0.00
    4    7   15     -0.20      0.00
    4   10   16     -0.46      0.00
    4   11   16     -0.58      0.00
    4   12   16     -0.64      0.00
    4   13   16     -0.41      0.00
    5    5   15     -0.01      0.00
    5    9   17     -0.79      0.00
    6    5   16      0.03      0.00
    7    4   16     -0.34      0.00
    7    9   19     -0.21      0.00
    8    7   19     -0.59      0.00
    9    6   19      0.55      0.00
    9   10   21     -1.07      0.00
   11    6   20     -0.01      0.00
   -3    9    1     -0.83      0.00
   -3   10    1     -0.51      0.00
   -2    8    4     -1.24      0.00
   -2   11    4      0.19      0.00
   -1    5    5      0.58      0.00
   -1   13    6     -1.03      0.00
    0    2    4      6.81      0.00
    0    6    8      0.19      0.00
    0    9    9      0.05      0.00
    0   10    9      0.17      0.00
    0   11    9     -0.01      0.00
    0   14    8     -0.60      0.00
    1    9   11     -0.05      0.00
    1   11   11     -0.13      0.00
    1   12   11     -0.14      0.00
    2    3    9      1.92      0.00
    2    4   10     -0.44      0.00
    2    7   12     -0.19      0.00
    3    6   13     -0.02      0.00
    3    8   14     -0.07      0.00
    5    3   13      0.60      0.00
    5    4   14      0.12      0.00
    5   11   17      0.02      0.00
    5   12   17      0.75      0.00
    5   13   17      0.69      0.00
    6    3   14      0.59      0.00
    6    4   15      0.49      0.00
    7    7   18      0.51      0.00
    8   10   20     -0.25      0.00
    9    8   20     -0.51      0.00
   10    7   20     -0.22      0.00
   10    9   21      0.14      0.00
   -3   12    0     -0.53      0.00
   -2    9    4     -0.84      0.00
   -2   10    4     -0.33      0.00
   -2   13    3      0.88      0.00
   -2   14    2      0.93      0.00
   -1    7    6     -2.02      0.00
    0   15    7     -0.60      0.00
    1    2    6      4.34      0.00
    1    5    9     -2.80      0.00
    2   14   12     -0.12      0.00
    3    9   14     -0.12      0.00
    3   13   14      0.86      0.00
    6    7   17     -0.63      0.00
    6   11   18     -0.01      0.00
    6   12   18      0.18      0.00
    7   10   19     -0.42      0.00
    8   11   20     -0.37      0.00
    9    3   16      0.07      0.00
    9    4   17      0.52      0.00
    9    5   18      0.37      0.00
   11    8   21     -0.56      0.00
   -3    7    0     -0.89      0.00
    3  -13    1     -0.83      0.00
   -2    4    1      8.63      0.00
   -2    5    2      1.11      0.00
   -1   12    6     -0.49      0.00
   -1   14    5     -0.94      0.00
   -1   15    4     -0.54      0.00
    0    5    7      1.03      0.00
    0   13    8     -0.55      0.00
    2   13   12     -0.06      0.00
    3    5   12      0.00      0.00
    3   11   14      0.42      0.00
    3   12   14      0.57      0.00
    4    6   14     -0.34      0.00
    7    1   12     -0.32      0.00
    8    8   19     -0.28      0.00
    9    9   20     -1.12      0.00
   -3   11    0     -0.31      0.00
   -2   12    3      0.49      0.00
   -1    8    6     -1.07      0.00
   -1   11    6     -0.10      0.00
    0    3    5      1.49      0.00
    0    7    8      0.11      0.00
    1    3    7     -2.63      0.00
    1    4    8     -4.21      0.00
    2    9   12      0.12      0.00
    2   12   12      0.01      0.00
    3    7   13      0.03      0.00
    4    1    9      2.39      0.00
    4    9   15     -0.03      0.00
    4   13   15     -0.62      0.00
    5    8   16     -0.01      0.00
    6    6   16     -0.24      0.00
    6    8   17     -1.18      0.00
    7    6   17      0.56      0.00
    7    8   18      0.18      0.00
    8    2   14      0.72      0.00
    8    5   17      0.35      0.00
    9    7   19      0.63      0.00
   -3    8    0     -0.78      0.00
   -3    9    0     -0.64      0.00
   -3   10    0     -0.40      0.00
    3  -12    1     -0.64      0.00
   -2   11    3      0.03      0.00
   -2   13    2      0.72      0.00
   -1    6    5     -1.46      0.00
   -1   13    5     -0.76      0.00
    0    8    8      0.22      0.00
    0   14    7     -0.67      0.00
    1    8   10     -0.06      0.00
    1   12   10     -0.29      0.00
    2   10   12     -0.09      0.00
    2   11   12     -0.04      0.00
    3    2    9     -3.57      0.00
    3    4   11     -0.67      0.00
    3   14   13      0.81      0.00
    4   10   15     -0.14      0.00
    4   11   15     -0.40      0.00
    4   12   15     -0.72      0.00
    5    9   16     -0.57      0.00
    5   13   16      1.11      0.00
    8    9   19     -0.19      0.00
    9   10   20     -1.27      0.00
   10    8   20     -0.15      0.00
   11    7   20     -0.20      0.00
   -2    8    3     -1.66      0.00
   -2   10    3     -0.52      0.00
   -2   14    1      0.81      0.00
   -1   14    4     -0.68      0.00
    0    1    2     32.80      0.00
    0    9    8      0.25      0.00
    0   10    8      0.32      0.00
    0   15    6     -0.51      0.00
    1    6    9     -1.42      0.00
    1    9   10     -0.04      0.00
    1   11   10     -0.12      0.00
    1   14    9     -0.47      0.00
    2    1    6     -0.30      0.00
    2   14   11      0.02      0.00
    3    3   10     -2.25      0.00
    3    8   13     -0.10      0.00
    3   13   13      0.71      0.00
    4    5   13     -0.13      0.00
    5    1   10     -0.13      0.00
    5   10   16     -0.62      0.00
    5   11   16      0.12      0.00
    5   12   16      0.96      0.00
    6    1   11      0.59      0.00
    6   13   17      0.16      0.00
    7    5   16     -0.07      0.00
    7    9   18     -0.34      0.00
    8    3   15      0.97      0.00
    8    4   16      1.21      0.00
    8    7   18     -1.35      0.00
    8   10   19     -0.34      0.00
   10    3   16      1.57      0.00
   10    5   18     -0.23      0.00
   -2    9    3     -1.15      0.00
   -2   12    2      0.25      0.00
   -1    2    1      4.78      0.00
   -1   12    5     -0.24      0.00
   -1   15    3     -0.51      0.00
    0    6    7      0.32      0.00
    0   13    7     -0.50      0.00
    1   15    8     -0.30      0.00
    2    5   10     -0.99      0.00
    2    7   11     -0.32      0.00
    3    6   12      0.00      0.00
    3    9   13     -0.15      0.00
    3   12   13      0.50      0.00
    4   14   14     -0.52      0.00
    5    5   14     -0.42      0.00
    6    5   15      0.04      0.00
    6   10   17     -0.83      0.00
    6   11   17     -0.05      0.00
    6   12   17      0.25      0.00
    7    2   13     -0.31      0.00
    7    7   17      0.37      0.00
    7   12   18     -0.08      0.00
    8   11   19     -0.38      0.00
    9    6   18      0.44      0.00
    9    8   19      0.11      0.00
   10    4   17      1.04      0.00
   10    9   20     -0.05      0.00
   11    6   19      0.20      0.00
    3  -11    1     -0.42      0.00
   -1    5    4      2.10      0.00
   -1    7    5     -1.80      0.00
   -1   11    5      0.07      0.00
    3   10   13      0.17      0.00
    3   11   13      0.44      0.00
    4    2   10      0.95      0.00
    4    8   14      0.30      0.00
    4   13   14     -0.82      0.00
    6    7   16     -0.57      0.00
    7    3   14     -0.34      0.00
    7    4   15     -0.70      0.00
   10    7   19     -0.47      0.00
   11    8   20     -0.34      0.00
    3   -7    1     -1.32      0.00
    3  -10    1     -0.38      0.00
    3  -12    2     -0.66      0.00
    3  -13    3     -0.52      0.00
   -2   11    2     -0.14      0.00
   -2   13    1      0.47      0.00
   -2   14    0      0.62      0.00
    2  -15    1      0.56      0.00
   -1   10    5     -0.01      0.00
   -1   13    4     -0.35      0.00
    0    7    7      0.33      0.00
    0   12    7     -0.08      0.00
    0   14    6     -0.45      0.00
    1    1    4     13.76      0.00
    1    5    8     -3.56      0.00
    1    7    9     -0.41      0.00
    1   12    9     -0.40      0.00
    2    4    9      0.36      0.00
    2    8   11      0.13      0.00
    2   11   11      0.01      0.00
    2   12   11      0.13      0.00
    3   14   12      0.39      0.00
    4    9   14      0.30      0.00
    4   12   14     -0.65      0.00
    5    2   11      0.59      0.00
    5    4   13      0.01      0.00
    5    8   15      0.02      0.00
    6    2   12      0.03      0.00
    6    4   14      0.58      0.00
    8    6   17     -1.00      0.00
    8    8   18     -0.99      0.00
    9    5   17      0.31      0.00
    9    9   19     -0.84      0.00
   10   10   20     -0.20      0.00
   11    5   18     -0.12      0.00
    3   -8    1     -0.87      0.00
    3   -9    1     -0.56      0.00
   -2    7    2     -2.09      0.00
   -1    3    2      8.77      0.00
   -1    4    3      7.18      0.00
   -1   14    3     -0.37      0.00
   -1   15    2     -0.48      0.00
    0   15    5     -0.19      0.00
    1    8    9     -0.17      0.00
    1   11    9     -0.13      0.00
    1   14    8     -0.52      0.00
    2    2    7      1.69      0.00
    2    3    8      2.15      0.00
    2    9   11      0.15      0.00
    2   10   11      0.01      0.00
    2   14   10      0.11      0.00
    3    5   11     -0.27      0.00
    3    7   12      0.03      0.00
    3   13   12      0.32      0.00
    4    6   13     -0.07      0.00
    4   10   14      0.26      0.00
    4   11   14     -0.07      0.00
    5    3   12      0.56      0.00
    5   13   15      1.42      0.00
    6    3   13      0.39      0.00
    7    8   17     -0.06      0.00
    3  -11    2     -0.56      0.00
   -2    8    2     -1.85      0.00
   -2    9    2     -1.36      0.00
   -2   10    2     -0.68      0.00
   -2   12    1      0.03      0.00
   -1   12    4      0.11      0.00
    0    9    7      0.47      0.00
    0   10    7      0.39      0.00
    0   13    6     -0.26      0.00
    1    9    9     -0.13      0.00
    1   10    9     -0.01      0.00
    1   15    7     -0.32      0.00
    2    6   10     -0.73      0.00
    3   15   11     -0.26      0.00
    4   14   13     -0.80      0.00
    5    9   15     -0.27      0.00
    5   10   15     -0.26      0.00
    5   11   15      0.27      0.00
    5   12   15      1.04      0.00
    6    6   15     -0.16      0.00
    6   13   16      0.06      0.00
    7    6   16      0.11      0.00
    7    9   17     -0.55      0.00
    8    9   18     -0.54      0.00
    9    2   14     -0.15      0.00
    9    4   16      0.37      0.00
    9    7   18      0.79      0.00
    9   10   19     -1.39      0.00
    9   11   19     -1.14      0.00
   10    6   18     -0.65      0.00
   11    7   19      0.25      0.00
   11    9   20     -0.64      0.00
   12    8   20      0.32      0.00
   -2   13    0      0.30      0.00
   -1    6    4     -0.46      0.00
    0    4    5     -0.48      0.00
    0   14    5      0.00      0.00
    1    4    7     -3.80      0.00
    2   13   10      0.30      0.00
    3    8   12     -0.09      0.00
    3   12   12      0.29      0.00
    4    0    7     -0.39      0.00
    4    7   13      0.37      0.00
    6   10   16     -1.08      0.00
    6   11   16     -0.21      0.00
    6   12   16      0.16      0.00
    7   12   17      0.20      0.00
    7   13   17      0.07      0.00
    8    5   16      0.58      0.00
    8   10   18     -0.32      0.00
    8   11   18     -0.24      0.00
    9    3   15     -0.04      0.00
    3  -12    3     -0.60      0.00
    2  -14    1      0.50      0.00
   -1   11    4      0.29      0.00
   -1   13    3      0.11      0.00
    0    2    3     11.54      0.00
    0    6    6     -0.07      0.00
    0   12    6      0.01      0.00
    0   15    4      0.23      0.00
    1    2    5      8.14      0.00
    1    3    6     -0.20      0.00
    1    6    8     -2.22      0.00
    2    7   10     -0.26      0.00
    2   12   10      0.21      0.00
    3    4   10     -1.65      0.00
    3    9   12     -0.14      0.00
    3   10   12      0.14      0.00
    3   14   11     -0.19      0.00
    4    5   12     -0.17      0.00
    4   13   13     -0.82      0.00
    5   14   14      1.22      0.00
    7    5   15     -0.76      0.00
    8    1   12      0.34      0.00
    8    7   17     -1.71      0.00
    9    8   18      0.57      0.00
   10    9   19     -0.30      0.00
    3  -10    2     -0.50      0.00
   -2   11    1     -0.29      0.00
   -1    7    4     -1.33      0.00
   -1   10    4      0.03      0.00
   -1   14    2     -0.09      0.00
   -1   15    1     -0.43      0.00
    0    3    4      1.65      0.00
    1   12    8     -0.47      0.00
    1   14    7     -0.51      0.00
    2    5    9     -0.38      0.00
    3    6   11      0.00      0.00
    4    8   13      0.59      0.00
    4   12   13     -0.36      0.00
    5    7   14     -0.35      0.00
    6    5   14      0.24      0.00
    6   14   15     -0.29      0.00
    7    7   16     -0.01      0.00
    8    4   15      1.08      0.00
    9    6   17      0.21      0.00
   10    5   17     -0.04      0.00
   10   10   19     -0.25      0.00
   12    7   19      0.34      0.00
    3   -7    2     -1.61      0.00
    3   -9    2     -0.66      0.00
    3  -11    3     -0.70      0.00
   -2   10    1     -0.81      0.00
   -2   12    0     -0.04      0.00
   -1   12    3      0.48      0.00
    0   13    5      0.10      0.00
    1    7    8     -0.88      0.00
    1   15    6     -0.31      0.00
    2    0    4      4.00      0.00
    2    8   10      0.01      0.00
    2    9   10      0.12      0.00
    2   10   10      0.13      0.00
    2   15    8     -0.25      0.00
    3    3    9     -3.38      0.00
    3   13   11     -0.13      0.00
    3   15   10     -0.62      0.00
    4    9   13      0.58      0.00
    4   10   13      0.62      0.00
    4   11   13      0.34      0.00
    4   14   12     -0.88      0.00
    5    0    8     -1.52      0.00
    5    8   14     -0.22      0.00
    5   13   14      1.42      0.00
    6    0    9      1.31      0.00
    8    3   14      0.92      0.00
    8    8   17     -1.52      0.00
    9    9   18     -0.46      0.00
   10    7   18     -0.74      0.00
   10   11   19     -0.28      0.00
   11    6   18      0.19      0.00
   11    8   19     -0.01      0.00
   -2    7    1     -1.59      0.00
   -2    9    1     -1.44      0.00
    2  -13    1      0.31      0.00
    2  -14    2      0.50      0.00
   -1    5    3      3.02      0.00
    0    8    6      0.62      0.00
    0    9    6      0.60      0.00
    0   14    4      0.47      0.00
    1    8    8     -0.34      0.00
    1   10    8     -0.11      0.00
    2   13    9      0.25      0.00
    3    2    8     -4.12      0.00
    3    7   11      0.07      0.00
    3   12   11      0.07      0.00
    4    6   12      0.12      0.00
    5    9   14     -0.15      0.00
    5   11   14      0.41      0.00
    5   12   14      0.93      0.00
    6   13   15     -0.19      0.00
    7    4   14     -0.89      0.00
    7   13   16      0.45      0.00
    8    2   13      0.74      0.00
    8    6   16     -0.59      0.00
    9   10   18     -1.31      0.00
    9   12   18     -0.68      0.00
   10    2   14      0.94      0.00
   10    4   16      1.32      0.00
    4   -9    7      0.28      0.00
   -2    8    1     -1.76      0.00
   -1   13    2      0.49      0.00
   -1   14    1      0.09      0.00
   -1   15    0     -0.36      0.00
    0    5    5     -1.18      0.00
    0   12    5      0.09      0.00
    0   15    3      0.51      0.00
    2    4    8      0.94      0.00
    3   14   10     -0.64      0.00
    4   13   12     -0.56      0.00
    4   15   11     -0.90      0.00
    5    4   12      0.03      0.00
    5   10   14      0.07      0.00
    5   14   13      1.13      0.00
    6    4   13      0.57      0.00
    6    9   15     -1.48      0.00
    6   11   15     -0.41      0.00
    6   12   15     -0.06      0.00
    7   12   16      0.63      0.00
    8   10   17     -0.26      0.00
    9    5   16      0.19      0.00
    9    7   17      0.60      0.00
    9   11   18     -1.24      0.00
   10    3   15      1.43      0.00
   11    5   17     -0.22      0.00
   11    9   19     -0.66      0.00
    3   -3    5     -0.22      0.00
    3  -10    3     -0.69      0.00
   -2   11    0     -0.37      0.00
    1   14    6     -0.46      0.00
    2    6    9     -0.25      0.00
    2   12    9      0.18      0.00
    3    5   10     -0.74      0.00
    3    8   11     -0.02      0.00
    3   10   11      0.20      0.00
    6    6   14      0.11      0.00
    6   10   15     -1.19      0.00
    7    1   11     -0.22      0.00
    7    3   13     -0.34      0.00
    7    6   15     -0.59      0.00
    7   11   16      0.22      0.00
   10    8   18     -0.69      0.00
   11   10   19     -1.17      0.00
   12    8   19      0.30      0.00
    3   -4    4     -2.09      0.00
    2  -12    1      0.06      0.00
    2  -14    3      0.54      0.00
   -1    4    2      5.96      0.00
   -1    6    3      0.36      0.00
   -1   10    3      0.00      0.00
   -1   12    2      0.74      0.00
    0   13    4      0.43      0.00
    2   11    9      0.22      0.00
    2   15    7     -0.21      0.00
    3   13   10     -0.44      0.00
    4    1    8      2.04      0.00
    4    7   12      0.63      0.00
    4   12   12      0.08      0.00
    5    3   11      0.44      0.00
    5   13   13      1.06      0.00
    6    3   12      0.19      0.00
    6   14   14     -0.76      0.00
    8    7   16     -1.50      0.00
   10    9   18     -0.49      0.00
   11    7   18      0.50      0.00
   -2   10    0     -0.88      0.00
    2  -13    2      0.45      0.00
   -1    9    3     -0.78      0.00
    1  -15    1     -0.24      0.00
    0    6    5     -1.02      0.00
    0   14    3      0.71      0.00
    0   15    2      0.50      0.00
    1    4    6     -2.60      0.00
    1    6    7     -2.82      0.00
    1   11    7     -0.17      0.00
    1   13    6     -0.56      0.00
    2    3    7      1.38      0.00
    2    7    9      0.04      0.00
    2    8    9      0.10      0.00
    2   10    9      0.30      0.00
    2   13    8      0.08      0.00
    4    5   11     -0.30      0.00
    4    8   12      0.80      0.00
    5   15   12      0.41      0.00
    6    1   10      0.79      0.00
    6   13   14     -0.52      0.00
    7    7   15     -0.57      0.00
    7   14   15      0.25      0.00
    8    5   15      0.84      0.00
    9    4   15      0.09      0.00
   10   10   18     -0.24      0.00
   11    4   16      0.22      0.00
   12    9   19      0.09      0.00
   -1   14    0      0.14      0.00
    0    4    4     -1.47      0.00
    1    7    7     -1.35      0.00
    1   10    7     -0.13      0.00
    2    9    9      0.18      0.00
    3    6   10     -0.06      0.00
    3   12   10     -0.07      0.00
    3   14    9     -0.75      0.00
    4    9   12      0.72      0.00
    4   10   12      0.79      0.00
    5    1    9     -0.86      0.00
    5    2   10      0.05      0.00
    6    2   11      0.16      0.00
    7    5   14     -1.31      0.00
    7   13   15      0.83      0.00
    8    8   16     -1.65      0.00
    8   13   16     -0.07      0.00
   10   11   18     -0.13      0.00
   -2    9    0     -1.35      0.00
    2  -11    1     -0.34      0.00
   -1    3    1      4.34      0.00
   -1   11    2      0.58      0.00
    0    7    5     -0.30      0.00
    0    8    5      0.39      0.00
    0    9    5      0.58      0.00
    0   12    4      0.14      0.00
    1    8    7     -0.48      0.00
    1    9    7     -0.27      0.00
    1   14    5     -0.39      0.00
    1   15    4     -0.29      0.00
    2    1    5     -1.23      0.00
    2    2    6     -0.58      0.00
    2    5    8      0.18      0.00
    2   12    8      0.09      0.00
    3    4    9     -2.58      0.00
    4   13   11     -0.15      0.00
    4   15   10     -0.80      0.00
    5    8   13     -0.66      0.00
    5    9   13     -0.30      0.00
    5   10   13      0.21      0.00
    5   11   13      0.47      0.00
    5   14   12      0.62      0.00
    6    5   13      0.45      0.00
    6   12   14     -0.27      0.00
    7    8   15     -0.82      0.00
    7   12   15      1.01      0.00
    8   12   16      0.07      0.00
    9    1   12     -0.50      0.00
    9    3   14     -0.14      0.00
    9    6   16     -0.07      0.00
    9   11   17     -1.05      0.00
    9   12   17     -0.56      0.00
   10    7   17     -0.90      0.00
   11    6   17      0.05      0.00
   12    7   18      0.61      0.00
   -2    7    0     -0.68      0.00
   -2    8    0     -1.36      0.00
    0   13    3      0.56      0.00
    2   15    6     -0.01      0.00
    3    7   10      0.12      0.00
    3   10   10      0.31      0.00
    6    9   14     -1.14      0.00
    6   10   14     -1.04      0.00
    6   11   14     -0.48      0.00
    6   14   13     -1.23      0.00
    7   10   15     -0.29      0.00
    7   11   15      0.55      0.00
    8    4   14      1.07      0.00
    8    9   16     -1.10      0.00
    8   10   16     -0.26      0.00
    9    2   13     -0.19      0.00
   11    9   18     -0.58      0.00
    2  -12    2      0.24      0.00
    2  -13    3      0.57      0.00
   -1    5    2      2.84      0.00
   -1   10    2     -0.07      0.00
   -1   12    1      0.81      0.00
    1  -15    2     -0.07      0.00
    0   11    4      0.08      0.00
    0   14    2      0.60      0.00
    0   15    1      0.22      0.00
    1    3    5      2.72      0.00
    2   11    8      0.33      0.00
    3    8   10      0.03      0.00
    3    9   10      0.09      0.00
    3   13    9     -0.50      0.00
    4    4   10     -0.52      0.00
    4    6   11      0.15      0.00
    4   12   11      0.47      0.00
    4   14   10     -0.43      0.00
    5   13   12      0.44      0.00
    5   15   11     -0.04      0.00
    7   14   14      0.47      0.00
    8    6   15      0.11      0.00
   10    8   17     -0.81      0.00
   11   10   18     -1.32      0.00
   11   11   18     -1.29      0.00
   12    8   18      0.41      0.00
    2  -10    1     -0.80      0.00
    1  -14    1      0.11      0.00
    0    3    3      3.58      0.00
    1    5    6     -3.41      0.00
    1   13    5     -0.40      0.00
    2    6    8      0.22      0.00
    3    3    8     -3.97      0.00
    4    7   11      0.71      0.00
    4   11   11      0.82      0.00
    5    6   12     -1.06      0.00
    6   13   13     -0.80      0.00
    7    4   13     -0.90      0.00
    7    6   14     -1.28      0.00
    9    7   16      0.17      0.00
   10    4   15      1.39      0.00
   -1    6    2      0.60      0.00
   -1    9    2     -0.94      0.00
    0    5    4     -2.63      0.00
    0   12    3      0.15      0.00
    1   10    6      0.03      0.00
    1   14    4     -0.30      0.00
    1   15    3     -0.33      0.00
    1   16    2     -0.18      0.00
    2    7    8      0.47      0.00
    2   10    8      0.48      0.00
    2   14    6      0.10      0.00
    3    5    9     -1.30      0.00
    3   12    9     -0.13      0.00
    3   14    8     -0.50      0.00
    4   10   11      0.78      0.00
    4   15    9     -0.62      0.00
    5   12   12      0.34      0.00
    5   14   11     -0.11      0.00
    6    4   12      0.41      0.00
    6   15   12     -1.49      0.00
    7   13   14      1.04      0.00
    8    3   13      1.02      0.00
    8    7   15     -0.78      0.00
    8   13   15     -0.06      0.00
    9    5   15     -0.05      0.00
    9    8   16      0.51      0.00
   10    6   16     -0.59      0.00
   10    9   17     -0.58      0.00
   10   10   17     -0.19      0.00
   10   11   17      0.02      0.00
   10   12   17     -0.09      0.00
   11    5   16     -0.12      0.00
   11    7   17      0.48      0.00
   12    6   17      0.36      0.00
   12    9   18      0.07      0.00
    4   -7    8     -1.00      0.00
    2   -9    1     -1.02      0.00
    2  -11    2     -0.22      0.00
   -1   11    1      0.54      0.00
    1    2    4     10.38      0.00
    1    6    6     -2.95      0.00
    2    4    7      0.93      0.00
    2    8    8      0.39      0.00
    2   12    7     -0.01      0.00
    2   15    5      0.29      0.00
    2   16    4      0.29      0.00
    3   16    6      0.31      0.00
    4    9   11      0.74      0.00
    4   13   10      0.21      0.00
    5    7   12     -1.14      0.00
    5   11   12      0.48      0.00
    6   12   13     -0.35      0.00
    7    7   14     -1.21      0.00
    7   12   14      1.19      0.00
    8   12   15      0.25      0.00
   12   10   18     -0.08      0.00
   13    8   18      0.69      0.00
    2  -12    3      0.34      0.00
    1  -14    2      0.05      0.00
    0    6    4     -2.27      0.00
    0    8    4     -0.10      0.00
    0   13    2      0.44      0.00
    0   14    1      0.24      0.00
    0   15    0     -0.12      0.00
    1    7    6     -1.58      0.00
    1    8    6     -0.48      0.00
    1    9    6     -0.08      0.00
    3   11    9      0.26      0.00
    3   13    8     -0.36      0.00
    5    8   12     -1.09      0.00
    5    9   12     -0.62      0.00
    5   10   12      0.17      0.00
    5   15   10     -0.50      0.00
    6   11   13     -0.32      0.00
    6   14   12     -1.53      0.00
    8    2   12      0.80      0.00
    8    5   14      1.14      0.00
    8    8   15     -1.33      0.00
    9    9   16      0.26      0.00
    9   10   16     -0.31      0.00
    9   11   16     -0.50      0.00
   10    3   14      1.29      0.00
   11    8   17      0.37      0.00
    2   -8    1     -0.73      0.00
   -1   10    1     -0.17      0.00
    1  -13    1      0.38      0.00
    0    2    2     18.71      0.00
    0    7    4     -1.15      0.00
    0   11    3      0.12      0.00
    1   13    4     -0.13      0.00
    1   16    1     -0.22      0.00
    2   11    7      0.35      0.00
    3    2    7     -3.86      0.00
    3    6    9     -0.20      0.00
    3   10    9      0.35      0.00
    4    5   10     -0.41      0.00
    4   12   10      0.65      0.00
    4   14    9     -0.18      0.00
    5   13   11     -0.15      0.00
    6    8   13     -0.07      0.00
    6    9   13     -0.64      0.00
    6   10   13     -0.63      0.00
    7   -1    8      0.20      0.00
    7    3   12     -0.40      0.00
    7   11   14      0.77      0.00
    7   14   13      0.53      0.00
    8    9   15     -1.12      0.00
    9    6   15     -0.36      0.00
   10    7   16     -0.81      0.00
   11    9   17     -0.41      0.00
   12    7   17      0.81      0.00
    2   -6    1      2.60      0.00
    2   -7    1      0.35      0.00
   -1    4    1      3.13      0.00
    1  -15    4      0.23      0.00
    1    1    3     11.36      0.00
    1    4    5     -0.80      0.00
    1   14    3     -0.20      0.00
    1   15    2     -0.40      0.00
    2    5    7      0.46      0.00
    3    7    9      0.14      0.00
    3    8    9      0.00      0.00
    3    9    9      0.09      0.00
    3   14    7     -0.11      0.00
    4   11   10      0.76      0.00
    4   15    8     -0.40      0.00
    5    3   10      0.19      0.00
    6    3   11      0.10      0.00
    6   13   12     -0.90      0.00
    6   15   11     -1.58      0.00
    7    5   13     -1.51      0.00
    8    1   11      0.36      0.00
    9    4   14     -0.24      0.00
   10    2   13      1.06      0.00
   11    4   15      0.35      0.00
   11   10   17     -1.17      0.00
   11   11   17     -1.29      0.00
    2  -13    5      0.37      0.00
    0   12    2      0.11      0.00
    0  -15    1     -0.28      0.00
    2   10    7      0.59      0.00
    2   14    5      0.34      0.00
    2   15    4      0.55      0.00
    2   16    3      0.47      0.00
    3    4    8     -3.15      0.00
    3   12    8     -0.17      0.00
    3   16    5      0.43      0.00
    4    6   10      0.06      0.00
    4   13    9      0.36      0.00
    5   12   11      0.14      0.00
    5   14   10     -0.67      0.00
    6    5   12      0.45      0.00
    7   13   13      0.96      0.00
    7   15   12      0.18      0.00
    8   13   14      0.05      0.00
    9   13   15      0.61      0.00
   10    5   15      0.67      0.00
   10    8   16     -0.74      0.00
   10   12   16     -0.07      0.00
   11    6   16     -0.08      0.00
   12    8   17      0.59      0.00
    2  -11    3     -0.11      0.00
   -1    9    1     -1.04      0.00
   -1   11    0      0.34      0.00
    1  -14    3      0.02      0.00
    0    4    3     -1.31      0.00
    0   13    1      0.19      0.00
    0   14    0     -0.12      0.00
    1   10    5      0.38      0.00
    1   12    4      0.17      0.00
    2    3    6     -0.42      0.00
    2    9    7      0.55      0.00
    2   12    6     -0.09      0.00
    3    1    6     -1.32      0.00
    4   10   10      0.70      0.00
    5   11   11      0.47      0.00
    6   12   12     -0.24      0.00
    7    2   11     -0.42      0.00
    8    6   14      0.87      0.00
    9    7   15     -0.33      0.00
   10    9   16     -0.55      0.00
   10   10   16     -0.16      0.00
   10   11   16      0.08      0.00
   13    7   17      0.30      0.00
   -1    5    1      1.44      0.00
   -1    8    1     -1.28      0.00
    1  -12    1      0.32      0.00
    1  -13    2      0.11      0.00
    1   16    0     -0.24      0.00
    2    7    7      0.80      0.00
    2    8    7      0.71      0.00
    3   11    8      0.16      0.00
    3   13    7     -0.21      0.00
    4    7   10      0.62      0.00
    4    8   10      0.82      0.00
    4    9   10      0.72      0.00
    4   14    8     -0.02      0.00
    5    6   11     -0.86      0.00
    5   13   10     -0.47      0.00
    6   14   11     -1.52      0.00
    7    6   13     -1.69      0.00
    7   12   13      1.10      0.00
    8    4   13      1.21      0.00
    8   12   14      0.42      0.00
    9    3   13     -0.28      0.00
    9    8   15      0.10      0.00
    9   11   15      0.28      0.00
   11    7   16      0.26      0.00
   12    9   17      0.18      0.00
   12   10   17      0.11      0.00
    0   11    2      0.20      0.00
    1    5    5     -2.41      0.00
    1    9    5      0.28      0.00
    1   13    3      0.22      0.00
    1   14    2     -0.10      0.00
    1   15    1     -0.46      0.00
    4    4    9     -0.31      0.00
    4   12    9      0.56      0.00
    4   15    7     -0.13      0.00
    5    2    9     -0.50      0.00
    5    7   11     -1.11      0.00
    5    9   11     -0.87      0.00
    5   10   11      0.04      0.00
    6    2   10      0.37      0.00
    6   11   12      0.03      0.00
    6   15   10     -1.34      0.00
    7   11   13      0.81      0.00
    7   14   12      0.39      0.00
    8    7   14      0.14      0.00
    8   11   14      0.35      0.00
    8   14   13     -0.32      0.00
    9    5   14     -0.37      0.00
    9    9   15      0.41      0.00
    9   10   15      0.38      0.00
    9   14   14      0.81      0.00
   10    6   15     -0.09      0.00
   12    6   16      0.22      0.00
   13    8   17      0.57      0.00
   -1   10    0     -0.31      0.00
    0    5    3     -3.49      0.00
    0    8    3     -0.70      0.00
    0  -15    2     -0.13      0.00
    1    6    5     -2.48      0.00
    1    7    5     -1.43      0.00
    1    8    5     -0.28      0.00
    2   11    6      0.26      0.00
    2   14    4      0.51      0.00
    2   16    2      0.50      0.00
    3    5    8     -1.78      0.00
    3   10    8      0.23      0.00
    3   15    5      0.44      0.00
    3   16    4      0.40      0.00
    5    8   11     -1.27      0.00
    6    8   12      0.28      0.00
    6    9   12     -0.14      0.00
    6   10   12     -0.10      0.00
    6   13   11     -0.76      0.00
    7    1   10     -0.09      0.00
    7    4   12     -0.77      0.00
    7    7   13     -1.72      0.00
    7   10   13     -0.07      0.00
    7   15   11      0.13      0.00
    8    8   14     -0.68      0.00
    8    9   14     -0.89      0.00
   10    4   14      1.39      0.00
   11    8   16      0.28      0.00
   11   12   16     -0.63      0.00
   13    9   17      0.23      0.00
    3   -4    5     -0.59      0.00
    1  -14    4     -0.01      0.00
    0    6    3     -3.36      0.00
    0    7    3     -2.04      0.00
    0   12    1      0.08      0.00
    0   13    0      0.03      0.00
   -1  -16    1     -0.23      0.00
    3    9    8     -0.07      0.00
    3   12    7     -0.26      0.00
    4   11    9      0.61      0.00
    5   12   10      0.09      0.00
    5   14    9     -0.75      0.00
    6    4   11      0.15      0.00
    7    9   13     -1.19      0.00
    7   13   12      0.63      0.00
    8   13   13      0.16      0.00
    9   13   14      0.98      0.00
   10   12   15     -0.09      0.00
   11    9   16     -0.19      0.00
   11   11   16     -0.87      0.00
    1  -11    1      0.00      0.00
    1  -12    2     -0.04      0.00
    1  -13    3     -0.08      0.00
    0   10    2      0.41      0.00
    1    3    4      5.18      0.00
    1   12    3      0.59      0.00
    2    4    6      0.09      0.00
    2   10    6      0.54      0.00
    3    3    7     -3.86      0.00
    3    6    8     -0.41      0.00
    3    7    8      0.12      0.00
    3    8    8     -0.10      0.00
    5   15    8     -0.22      0.00
    5   16    7      0.60      0.00
    6   14   10     -1.19      0.00
    8    3   12      1.16      0.00
    8    5   13      1.41      0.00
    9    2   12     -0.37      0.00
    9    6   14     -0.61      0.00
   10    7   15     -0.41      0.00
   12    7   16      0.83      0.00
    2   -7    2      1.22      0.00
   -1    9    0     -1.07      0.00
    1   10    4      0.82      0.00
    1   14    1     -0.02      0.00
    1   15    0     -0.47      0.00
    2    2    5     -2.77      0.00
    2   16    1      0.38      0.00
    3   11    7     -0.02      0.00
    3   13    6     -0.17      0.00
    4    5    9     -0.41      0.00
    4   14    7      0.12      0.00
    5   11   10      0.42      0.00
    5   13    9     -0.40      0.00
    6    1    9      0.91      0.00
    7   12   12      0.80      0.00
    7   14   11      0.07      0.00
    8   12   13      0.50      0.00
   10    8   15     -0.46      0.00
   10    9   15     -0.42      0.00
   10   10   15     -0.18      0.00
   10   11   15      0.03      0.00
   12    8   16      0.71      0.00
    3   -5    5     -0.62      0.00
    2   -6    2      3.48      0.00
    0    3    2      7.46      0.00
    0  -15    3      0.26      0.00
    2   13    4      0.11      0.00
    2   14    3      0.39      0.00
    2   15    2      0.32      0.00
    3   15    4      0.36      0.00
    3   16    3      0.30      0.00
    4    6    9     -0.04      0.00
    4    9    9      0.72      0.00
    4   16    5      0.39      0.00
    5    1    8     -1.33      0.00
    5    5   10     -0.07      0.00
    5   10   10     -0.07      0.00
    6   11   11      0.44      0.00
    6   15    9     -0.86      0.00
    7    5   12     -1.34      0.00
    8   14   12     -0.37      0.00
    9    7   14     -0.73      0.00
    9   14   13      0.93      0.00
   11    6   15     -0.14      0.00
   12    5   15     -0.44      0.00
   12    9   16      0.33      0.00
   12   10   16      0.33      0.00
   12   11   16      0.50      0.00
   13    7   16      0.33      0.00
   -1    8    0     -1.36      0.00
    1  -10    1     -0.48      0.00
    0  -14    2     -0.01      0.00
    1    9    4      0.68      0.00
   -1  -16    2     -0.17      0.00
    2    5    6      0.28      0.00
    2    8    6      0.84      0.00
    2   11    5      0.06      0.00
    4    3    8      0.97      0.00
    4    7    9      0.42      0.00
    4    8    9      0.66      0.00
    6   13   10     -0.41      0.00
    7    3   11     -0.43      0.00
    7   11   12      0.71      0.00
    7   15   10     -0.01      0.00
    8    6   13      1.41      0.00
    8   11   13      0.34      0.00
    9    1   11     -0.55      0.00
    9    4   13     -0.54      0.00
    9    8   14     -0.36      0.00
    9    9   14      0.35      0.00
    9   10   14      0.86      0.00
   10    3   13      1.29      0.00
   10    5   14      1.09      0.00
   11    4   14      0.22      0.00
   11   12   15     -0.12      0.00
    2  -10    4      0.07      0.00
    0   12    0      0.15      0.00
    0  -13    1      0.10      0.00
    1    4    4      1.08      0.00
    2    7    6      0.86      0.00
    3   10    7      0.03      0.00
    3   12    6     -0.37      0.00
    4    0    6     -1.91      0.00
    4   13    7      0.18      0.00
    5    6   10     -0.43      0.00
    5    9   10     -0.89      0.00
    5   12    9      0.13      0.00
    5   15    7      0.52      0.00
    5   16    6      1.16      0.00
    6    0    8      1.27      0.00
    6   10   11      0.37      0.00
    7    6   12     -1.67      0.00
    7   10   12     -0.13      0.00
    7   13   11      0.17      0.00
    8   13   12      0.16      0.00
    8   15   11     -0.56      0.00
    9   13   13      1.18      0.00
   11    7   15     -0.05      0.00
   11   11   15     -0.16      0.00
   13    8   16      0.40      0.00
   -1    4    0     -0.48      0.00
    0  -15    4      0.69      0.00
    1    8    4      0.05      0.00
    1   12    2      0.98      0.00
   -1  -15    1     -0.41      0.00
    2   16    0      0.16      0.00
    4   14    6      0.35      0.00
    5    7   10     -0.79      0.00
    5    8   10     -1.10      0.00
    6    3   10      0.12      0.00
    6    7   11      0.67      0.00
    6    8   11      0.46      0.00
    6    9   11      0.23      0.00
    6   12   10      0.37      0.00
    6   14    9     -0.65      0.00
    7    9   12     -1.41      0.00
    8    2   11      0.76      0.00
    8    8   13      0.01      0.00
   11    9   15     -0.05      0.00
   11   10   15     -0.14      0.00
   12    6   15      0.05      0.00
   13    9   16      0.11      0.00
   13   10   16     -0.15      0.00
    2   -8    3      0.64      0.00
    0    4    2      0.38      0.00
    0   10    1      0.33      0.00
    1    5    4     -1.08      0.00
    1    7    4     -0.89      0.00
    1   14    0      0.00      0.00
   -1  -16    3     -0.10      0.00
    2   10    5      0.37      0.00
    2   13    3     -0.05      0.00
    2   15    1     -0.12      0.00
    3    9    7     -0.26      0.00
    3   13    5     -0.22      0.00
    3   16    2      0.21      0.00
    4   16    4      0.77      0.00
    5    0    7     -1.50      0.00
    5   11    9      0.29      0.00
    5   13    8     -0.05      0.00
    6   15    8     -0.33      0.00
    6   16    7      0.07      0.00
    7   12   11      0.44      0.00
    7   14   10     -0.28      0.00
    8    4   12      1.38      0.00
    8   12   12      0.42      0.00
    8   14   11     -0.37      0.00
    9    0   10     -0.34      0.00
    9   12   13      1.26      0.00
    9   14   12      0.91      0.00
   10    6   14      0.57      0.00
   10   11   14     -0.08      0.00
   10   14   13     -0.43      0.00
    1   -9    1     -1.07      0.00
    0    7    2     -2.67      0.00
    0  -14    3      0.35      0.00
    1    6    4     -1.55      0.00
    2   14    2     -0.06      0.00
    3    2    6     -2.94      0.00
    3    5    7     -1.99      0.00
    3    8    7     -0.15      0.00
    3   11    6     -0.16      0.00
    4   12    7      0.12      0.00
    7   15    9     -0.09      0.00
    9    5   13     -0.64      0.00
   10    2   12      1.18      0.00
   10    7   14      0.18      0.00
   10   10   14     -0.18      0.00
   11    5   14      0.05      0.00
   11   13   14      0.31      0.00
   12    7   15      0.69      0.00
   12   12   15      0.53      0.00
    0    5    2     -3.24      0.00
    0    6    2     -3.82      0.00
    0  -12    1      0.34      0.00
    0  -13    2      0.35      0.00
    1    2    3      9.81      0.00
   -1  -15    2     -0.27      0.00
    2    9    5      0.55      0.00
    3    6    7     -0.59      0.00
    3    7    7      0.09      0.00
    4    4    8      0.10      0.00
    5   14    7      0.42      0.00
    5   15    6      1.23      0.00
    6   13    9      0.05      0.00
    7    4   11     -0.60      0.00
    7   11   11      0.51      0.00
    8   11   12      0.34      0.00
    8   15   10     -0.34      0.00
    9    3   12     -0.43      0.00
   10    8   14     -0.04      0.00
   10    9   14     -0.19      0.00
   11    3   13     -0.05      0.00
   12    8   15      0.69      0.00
   12   11   15      0.69      0.00
   13    6   15      0.02      0.00
    2   -7    3      1.74      0.00
    1  -10    2     -0.66      0.00
    0  -15    5      0.95      0.00
    1    9    3      0.96      0.00
    1   11    2      1.20      0.00
    2    1    4     -0.03      0.00
    4   13    6      0.17      0.00
    4   16    3      1.03      0.00
    5   12    8      0.13      0.00
    6    4   10     -0.08      0.00
    6   14    8     -0.09      0.00
    7    2   10     -0.27      0.00
    7   13   10     -0.24      0.00
    8    5   12      1.56      0.00
    8   13   11      0.03      0.00
   10    4   13      1.40      0.00
   12    9   15      0.42      0.00
   12   10   15      0.50      0.00
    1   -8    1     -1.47      0.00
    1   12    1      1.20      0.00
    1   13    0      0.82      0.00
   -1  -14    1     -0.04      0.00
    2   15    0     -0.55      0.00
    3   10    6     -0.10      0.00
    3   16    1      0.16      0.00
    4    5    8     -0.25      0.00
    4    8    8      0.42      0.00
    4   14    5      0.65      0.00
    6   10   10      0.66      0.00
    7   10   11     -0.28      0.00
    8   10   12      0.16      0.00
    9    7   13     -0.93      0.00
    9    8   13     -0.71      0.00
   11    6   14     -0.17      0.00
   11   11   14      0.54      0.00
   13    7   15      0.47      0.00
    2    4    5     -1.55      0.00
    2   13    2     -0.43      0.00
    2   14    1     -0.66      0.00
    3   14    3      0.02      0.00
    4    6    8     -0.06      0.00
    4    7    8      0.21      0.00
    5   13    7      0.32      0.00
    6    9   10      0.44      0.00
    6   12    9      0.66      0.00
    7    5   11     -0.96      0.00
    7   14    9     -0.47      0.00
    8    1   10      0.25      0.00
    8    6   12      1.60      0.00
    8   14   10     -0.29      0.00
    9   12   12      1.17      0.00
    9   14   11      0.72      0.00
   10   14   12     -0.55      0.00
   11   10   14      0.31      0.00
   12    5   14     -0.28      0.00
   13    8   15      0.26      0.00
   13   10   15      0.03      0.00
   13   11   15      0.17      0.00
    2   -6    3      3.68      0.00
    0   10    0      0.18      0.00
   -1  -15    3     -0.07      0.00
    2    7    5      0.61      0.00
   -2  -16    2     -0.18      0.00
    3    9    6     -0.28      0.00
    3   11    5     -0.15      0.00
    4   12    6      0.04      0.00
    5    5    9      0.27      0.00
    5    7    9     -0.30      0.00
    5    8    9     -0.71      0.00
    5   14    6      1.01      0.00
    6    2    9      0.56      0.00
    6    8   10      0.47      0.00
    7    9   11     -1.57      0.00
    7   12   10      0.13      0.00
    7   15    8      0.02      0.00
    7   16    7      0.45      0.00
    8    7   12      1.17      0.00
    8   12   11      0.21      0.00
    8   15    9      0.02      0.00
   10    1   11      0.49      0.00
   10   11   13     -0.16      0.00
   11    7   14     -0.33      0.00
   11    8   14     -0.30      0.00
   11    9   14     -0.06      0.00
   12   12   14      0.63      0.00
   13    9   15      0.01      0.00
    3   -6    6      0.68      0.00
    2   -8    4      0.98      0.00
    0  -11    1      0.37      0.00
    0  -13    3      0.57      0.00
    2    5    5     -0.50      0.00
    2    6    5      0.14      0.00
    3   16    0      0.16      0.00
    4   10    7      0.81      0.00
    4   16    2      1.09      0.00
    5   -1    6     -0.98      0.00
    5    2    8     -0.87      0.00
    5    6    9      0.08      0.00
    5   15    5      1.61      0.00
    6    7   10      0.43      0.00
    6   11    9      0.87      0.00
    7    6   11     -1.30      0.00
    8    3   11      1.14      0.00
    9    4   12     -0.69      0.00
   10   13   12     -0.23      0.00
   14    8   15      1.22      0.00
    1   -7    1     -1.79      0.00
    1   -9    2     -1.06      0.00
    0    2    1     26.78      0.00
    1    3    3      6.04      0.00
    1    7    3     -0.16      0.00
    1   11    1      1.27      0.00
   -1  -14    2     -0.10      0.00
    3    3    6     -3.13      0.00
    3    8    6     -0.07      0.00
    3   12    4     -0.21      0.00
    4   13    5      0.28      0.00
    4   15    3      1.24      0.00
    6   14    7      0.39      0.00
    7   11   10      0.28      0.00
    7   13    9     -0.45      0.00
    8   11   11      0.35      0.00
    8   13   10     -0.15      0.00
    9   13   11      0.75      0.00
   10    6   13      1.12      0.00
   10   10   13     -0.12      0.00
   11   12   13      0.95      0.00
   12    6   14      0.02      0.00
   12   11   14      0.81      0.00
   14    9   15      0.51      0.00
    2  -11    7     -0.51      0.00
    1  -10    3     -0.77      0.00
    1  -11    4     -0.61      0.00
    0    7    1     -2.83      0.00
    1   12    0      1.14      0.00
   -1  -13    1      0.59      0.00
    2   14    0     -1.14      0.00
    3   15    1      0.12      0.00
    4    9    7      0.53      0.00
    5   10    8     -0.16      0.00
    5   12    7      0.03      0.00
    6   16    5      0.35      0.00
    7   14    8     -0.38      0.00
    9    2   11     -0.60      0.00
   10    3   12      1.38      0.00
   10    7   13      0.70      0.00
   10    8   13      0.37      0.00
   10    9   13      0.10      0.00
   10   14   11     -0.62      0.00
   12    7   14      0.49      0.00
   12    9   14      0.42      0.00
   12   10   14      0.57      0.00
    0    9    0     -0.64      0.00
    1    6    3     -0.47      0.00
    1    9    2      1.03      0.00
   -1  -15    4      0.15      0.00
    2   13    1     -0.88      0.00
   -2  -16    3     -0.20      0.00
    3    4    6     -2.54      0.00
    3    7    6      0.10      0.00
    4   11    6      0.43      0.00
    5   13    6      0.51      0.00
    6   10    9      0.74      0.00
    6   12    8      0.84      0.00
    7    3   10     -0.31      0.00
    7   10   10     -0.43      0.00
    7   15    7      0.34      0.00
    7   16    6      0.73      0.00
    8   10   11      0.56      0.00
    8   14    9     -0.13      0.00
    9    5   12     -0.76      0.00
    9    9   12     -0.11      0.00
    9   14   10      0.37      0.00
   11   11   13      0.93      0.00
   12    8   14      0.56      0.00
   13   11   14      0.55      0.00
    3   -5    6      0.58      0.00
    0    6    1     -3.39      0.00
    0  -13    4      0.57      0.00
    1    4    3      2.32      0.00
    2    8    4      0.38      0.00
    3    5    6     -1.77      0.00
    3    6    6     -0.64      0.00
   -3  -16    1      0.21      0.00
    4    3    7      1.26      0.00
    4   16    1      0.96      0.00
    5    9    8     -0.40      0.00
    5   14    5      1.23      0.00
    5   15    4      1.61      0.00
    7    1    9      0.00      0.00
    7   12    9     -0.07      0.00
    8    4   11      1.37      0.00
    8   12   10     -0.04      0.00
    8   15    8      0.35      0.00
    9    6   12     -0.76      0.00
    9    8   12     -0.87      0.00
    9   12   11      0.72      0.00
   11    5   13     -0.10      0.00
   12   12   13      0.76      0.00
   13    6   14      0.51      0.00
    4   -6   10     -0.74      0.00
   -1  -14    3     -0.11      0.00
    2   10    3      0.05      0.00
   -2  -15    2     -0.75      0.00
    3    1    5     -0.02      0.00
    3   11    4      0.06      0.00
    4   12    5      0.08      0.00
    4   15    2      1.10      0.00
    5   11    7     -0.17      0.00
    6    3    9      0.23      0.00
    6    9    9      0.52      0.00
    6   13    7      0.84      0.00
    7    9   10     -1.54      0.00
    8    0    9     -0.11      0.00
    9    7   12     -0.95      0.00
   10   13   11     -0.30      0.00
   11   10   13      0.45      0.00
   12    4   13     -0.10      0.00
   13    7   14      0.68      0.00
   13    8   14      0.18      0.00
   13    9   14     -0.07      0.00
   13   10   14      0.23      0.00
    0    3    1     12.64      0.00
    0    5    1     -1.75      0.00
    0  -11    2      0.42      0.00
    0  -14    6      0.60      0.00
    1    8    2      0.65      0.00
    2    2    4     -3.65      0.00
   -2  -16    4     -0.14      0.00
    3    9    5     -0.07      0.00
    3   15    0      0.20      0.00
    4    4    7      0.53      0.00
    4    7    7      0.04      0.00
    4   10    6      0.67      0.00
    4   13    4      0.39      0.00
    5    8    8     -0.29      0.00
    6   11    8      0.81      0.00
    6   14    6      0.75      0.00
    6   15    5      0.66      0.00
    6   16    4      0.52      0.00
    7    4   10     -0.38      0.00
    7   13    8     -0.40      0.00
    8    5   11      1.50      0.00
    9   11   11      0.69      0.00
   10    4   12      1.41      0.00
   11    6   13     -0.20      0.00
   11    7   13     -0.47      0.00
   11    8   13     -0.54      0.00
   11    9   13     -0.18      0.00
   11   14   11      0.18      0.00
   12   11   13      0.85      0.00
    1   11    0      1.09      0.00
   -1  -12    1      0.82      0.00
   -1  -13    2      0.25      0.00
   -1  -15    5      0.34      0.00
    2    7    4      0.13      0.00
   -2  -14    1     -1.31      0.00
    3   12    3      0.19      0.00
    3   14    1      0.32      0.00
    4    5    7      0.04      0.00
    4    6    7      0.03      0.00
    5    7    8      0.19      0.00
    5   12    6     -0.14      0.00
    5   16    2      1.10      0.00
    6    8    9      0.35      0.00
    7    8   10     -1.85      0.00
    7   11    9      0.04      0.00
    8    6   11      1.46      0.00
    8    7   11      1.09      0.00
   10   10   12      0.03      0.00
   10   14   10     -0.61      0.00
   11   12   12      1.07      0.00
   12   13   12      0.37      0.00
   14    7   14      1.74      0.00
   14    9   14      0.67      0.00
   14   10   14      0.52      0.00
    3   -4    6      0.62      0.00
    2   -8    5      0.94      0.00
    1  -10    4     -0.75      0.00
    1  -11    5     -0.46      0.00
    2   12    1     -0.84      0.00
   -3  -16    2      0.30      0.00
    4   11    5      0.34      0.00
    4   16    0      0.72      0.00
    5   10    7     -0.14      0.00
    5   13    5      0.47      0.00
    6    1    8      1.02      0.00
    6    4    9     -0.23      0.00
    6    7    9      0.01      0.00
    6   12    7      0.89      0.00
    7    5   10     -0.55      0.00
    7   15    6      0.70      0.00
    8    2   10      0.55      0.00
    8   14    8      0.03      0.00
    8   15    7      0.45      0.00
    9    3   11     -0.58      0.00
    9   14    9     -0.05      0.00
   10    9   12      0.39      0.00
   10   12   11     -0.28      0.00
   10   15    9     -0.44      0.00
   11    3   12     -0.34      0.00
   12    5   13      0.01      0.00
   14    8   14      1.23      0.00
   -1  -14    4     -0.02      0.00
    2    9    3      0.22      0.00
   -2  -15    3     -0.54      0.00
    3    8    5      0.16      0.00
    4    9    6      0.13      0.00
    5    5    8      0.58      0.00
    5   14    4      1.12      0.00
    6    6    9     -0.49      0.00
    6   10    8      0.68      0.00
    9    1   10     -0.57      0.00
    9   12   10      0.10      0.00
    9   15    8      0.11      0.00
   10    2   11      1.22      0.00
   10    5   12      1.50      0.00
   10    8   12      0.61      0.00
   11   11   12      0.91      0.00
   12    6   13      0.12      0.00
   12    9   13      0.35      0.00
   13   11   13      0.88      0.00
    2   -6    4      3.22      0.00
    0   -9    1     -0.72      0.00
    0  -12    4      0.45      0.00
    0  -14    7      0.48      0.00
    1    7    2      0.49      0.00
   -1  -15    6      0.46      0.00
    2    3    4     -4.80      0.00
   -2  -16    5     -0.07      0.00
   -3  -15    1      0.28      0.00
    4   12    4      0.12      0.00
    4   13    3      0.35      0.00
    4   15    1      0.76      0.00
    5    1    7     -1.47      0.00
    6   15    4      0.98      0.00
    7   10    9     -0.56      0.00
    8   12    9     -0.21      0.00
   10    6   12      1.34      0.00
   10    7   12      0.92      0.00
   10   13   10     -0.46      0.00
   12    7   13      0.31      0.00
[truncated: 528,141 more chars]
